# Supplementary material for: Constructing a screening model to obtain the functional herbs for the treatment of active ulcerative colitis based on herb-compound-target network and immuno-infiltration analysis
Source: Naunyn Schmiedebergs Arch Pharmacol. 2023 Dec 20;397(7):4693–711. doi: 10.1007/s00210-023-02900-z (PMC11166790; doi:10.1007/s00210-023-02900-z)
Supplement: Supplementary file 1 — Supplementary file1 (XLSX 6638 KB) [file 210_2023_2900_MOESM1_ESM.xlsx]

## Sheet: IRG
AZGP1
B2M
CALR
CANX
CD1A
CD1B
CD1C
CD1D
CD1E
CD4
CD8A
CD8B
CD74
CREB1
CTSB
CTSE
CTSL1
CTSS
FCER1G
FCGRT
PDIA3
HFE
HLA-A
HLA-B
HLA-C
HLA-DMA
HLA-DMB
HLA-DOA
HLA-DOB
HLA-DPA1
HLA-DPB1
HLA-DQA1
HLA-DQA2
HLA-DQB1
HLA-DRA
HLA-DRB1
HLA-DRB3
HLA-DRB4
HLA-DRB5
HLA-E
HLA-F
HLA-G
HLA-H
MR1
HSPA1A
HSPA1B
HSPA1L
HSPA2
HSPA4
HSPA5
HSPA6
HSPA8
HSP90AA1
HSP90AB1
ICAM1
IFNA1
IFNA2
IFNA4
IFNA5
IFNA6
IFNA7
IFNA8
IFNA10
IFNA13
IFNA14
IFNA16
IFNA17
IFNA21
IFNG
KIR2DL1
KIR2DL2
KIR2DL3
KIR2DL4
KIR2DS1
KIR2DS3
KIR2DS4
KIR2DS5
KIR3DL1
KIR3DL2
KLRC1
KLRC2
KLRC3
KLRD1
LTA
CIITA
MICA
MICB
NFYA
NFYB
NFYC
LGMN
PSMB8
PSMC1
PSMC2
PSMC3
PSMC4
PSMC5
PSMC6
PSMD1
PSMD2
PSMD3
PSMD4
PSMD5
PSMD7
PSMD8
PSMD10
PSMD11
PSMD13
PSME1
PSME2
RELB
RFX5
RFXAP
SLC10A2
TAP1
TAP2
TAPBP
THBS1
SHFM1
KLRC4
AP3B1
RFXANK
PSMD6
PSME3
PSMD14
CLEC4M
IFI30
PROCR
ADRM1
KIAA0368
TRPC4AP
CD209
UBXN1
ERAP1
TAPBPL
KIR2DL5A
ERAP2
ULBP3
ULBP2
ULBP1
KIR3DL3
RAET1E
RAET1L
UBR1
RAET1G
PDIA2
HAMP
PI3
CAMP
DEFB4
PPBP
REG3G
CXCL14
CXCL16
SLPI
IL8
CXCL10
CXCL9
CXCL5
CXCL11
CXCL6
CXCL1
CXCL12
CXCL13
CXCL2
PF4
XCL1
CXCL3
DEFB103A
CCL13
CCL1
DEFB1
CCL8
ELANE
DEFB103B
DEFA3
DEFA1
TMSB10
DEFA6
DEFA5
DEFA4
LCN2
LCN1
COLEC10
BPI
S100A9
S100A8
DCD
LCN6
S100A12
HTN3
LCN8
LOC728358
CCR10
CELA1
DEFB106A
PENK
BPIL2
MMP12
BPIL3
LEAP2
SFTPD
LCN9
BPIL1
PTGDS
TMSB4X
PGLYRP1
ZC3HAV1
TMSB15A
S100B
S100A13
S100A6
DEFB119
DEFB107A
DEFB105A
SERPIND1
DEFB129
DEFB127
S100P
S100A7
DEFB104A
DEFB126
DEFB106B
DEFB104B
DEFB107B
PGLYRP3
PGLYRP2
S100A10
S100A2
DEFB125
DEFB123
DEFB105B
DEFB132
C20orf185
LCN12
PGLYRP4
S100A11
S100A5
S100A3
S100A1
DEFB128
DEFB108B
HTN1
LMBR1L
S100A7A
DEFB118
COLEC12
TMSB4Y
DEFB131
DEFB134
DEFB130
DEFB124
DEFB121
DEFB116
DEFB115
DEFB114
DEFB113
DEFB112
DEFB110
TMSB15B
DEFB133
S100Z
MAVS
TMSL3
S100A14
LCN10
S100A16
DEFB137
DEFB136
DEFB117
DEFB111
ZC3HAV1L
S100A7L2
LOC731414
LOC730963
COLEC2
DEFB4P
C20orf186
IFNAR1
AZU1
LOC729523
LOC100130154
LOC100134379
LOC100134289
LOC100129216
DEFA1A3
LOC100131433
LCN1L1
S100G
LOC648637
LOC100130969
LOC100133267
LOC100133128
LOC100128174
TCHHL1
TINAGL1
IFNGR1
SLC22A17
WFIKKN1
WFDC2
IL6
UMODL1
TGFB1
PF4V1
MMP9
KAL1
TLR4
SPAG11B
A2M
NFKB1
APOBEC3G
FABP6
NOD2
MBL2
SFTPA1B
RBP1
TLR2
SLC40A1
PLAU
IL1B
PAEP
HFE2
MUC5AC
OBP2A
PLTP
MX1
DDX58
IL29
IRF3
SFTPA2
SFTPA2B
LPA
LBP
RBP4
SFTPA1
NOX4
LTF
IFNB1
RBP5
FABP7
FABP5
FABP3
FABP2
FABP4
R3HDML
C20orf71
C20orf114
OASL
CRABP2
CRABP1
RBP7
DUOX1
OBP2B
RBP2
LCN15
CETP
FABP12
FABP9
PLUNC
LCNL1
C8G
SPAG11A
PI15
NOX1
PMP2
APOD
ORM2
ORM1
TNF
CTSG
PRTN3
MAPK1
PML
AEN
CYBB
C20orf70
ISG20
BCL3
ISG20L2
NOX5
NOX3
DUOX2
TLR3
TFRC
IFIH1
LRP1
TRIM5
IDO1
GDF15
NEDD4
ADIPOQ
STAT3
STAT1
IL28A
SOCS3
SEMG1
TNFSF10
CCL20
SOCS1
RNASEL
IRF1
IL15
APOBEC3F
RARRES3
CHIT1
CD40
TLR7
PPIA
ZYX
NLRX1
PGC
VEGFA
IKBKE
ISG15
DHX58
TNFAIP3
TFR2
FCN2
MUC4
F2R
ELN
IL27
MAPT
LYZ
CCL5
LEP
CYLD
KLKB1
CST4
CSRP1
MAPK14
JUN
ITGAV
IRF5
CCR6
IL12B
TLR8
GNLY
CD81
EIF2AK2
APOM
CACYBP
NOD1
MAPK8
MAPK3
BST2
BPHL
PLA2G2A
GRN
NEWENTRY
PDGFRA
GNAI1
WNT5A
FURIN
ADAR
TYK2
NOS2
TRAF3
TPT1
TPM2
NEO1
AHNAK
TLR1
TK2
PRDX2
MX2
FGF2
FGA
TCF7L2
F2RL1
DAK
MSR1
NFKBIZ
LMBR1
SPINLW1
SRC
MPO
ELAVL1
ROBO3
SP1
SOD1
PDF
DLL4
ECD
SLC11A1
DMBT1
TMEM173
SKIV2L
SEMG2
DES
DCK
DAXX
TNFRSF10A
TNFRSF10B
EED
CCL4
LIMS1
LALBA
APOBEC3H
TMPRSS6
SPINK5
MARCO
BECN1
TNFSF11
KNG1
CSK
KLRK1
KCNH2
JUND
JAK1
CLDN4
CCL28
RNASE3
RN7SL1
IRF7
IREB2
ILK
IL18
IL17A
LTB4R
APOBEC3A
MASP2
TRIM27
RELA
IL7R
IL1A
PTX3
IFNAR2
IFN1@
SYTL1
APOBEC3C
DDX17
PTGS2
HTR1A
2023-09-07
CD40LG
CD14
MASP1
PROC
MAP2K2
MAP2K1
HRG
NDRG1
IRF9
TRIM22
LANCL1
PPP4C
HMOX1
HMGB1
RNASE7
ABCC4
HGF
HDAC1
IL28RA
PLSCR1
BACH2
TANK
PIK3CG
ARRB1
RSAD2
STAB2
TBK1
PDYN
PDGFRB
PDCD1
PCSK2
PCSK1
ARG2
AQP9
FASLG
APOH
BIRC5
ANXA6
IL22
VTN
VIM
VCAM1
PRDX1
GFAP
GBP2
ALB
SLC29A3
OAS1
AGER
UNC93B1
TNFSF4
NOS1
ACTG1
ACTA1
ACO1
SERPINA3
IL8RA
CCL15
CCL14
CCL16
CCL19
CCL18
CCL17
CCL26
CCL22
CCR3
CCL4L2
CCBP2
CCR7
CCL27
CCR8
CCRL1
CCL2
CCL21
CCL7
CCL3
CCL11
CCR5
CCL23
CCL25
CCL3L3
CCL4L1
CCL3L1
CCR1
CCL24
XCL2
CXCR4
CXCR6
CCR4
FAM19A5
FAM19A3
FAM19A4
FAM19A1
FAM19A2
CCL14-CCL15
PTK2B
IL4
CDH1
LTBP1
IL13
IL10
IL2
PPARG
FGR
MIF
CRP
JAK2
PTK2
PTGDR
CD86
HCK
VDR
OLR1
ADRBK1
TXK
RNASE2
CD79A
CD79B
LYN
SYK
BTK
BLNK
VAV3
VAV1
VAV2
RAC1
RAC2
RAC3
PPP3CA
PPP3CB
PPP3CC
CHP
PPP3R1
PPP3R2
CHP2
NFAT5
NFATC1
NFATC2
NFATC3
NFATC4
HRAS
KRAS
NRAS
FOS
CARD11
BCL10
MALT1
CHUK
IKBKB
IKBKG
NFKBIA
NFKBIB
NFKBIE
CD19
CR2
PIK3R5
PIK3R1
PIK3R2
PIK3R3
PIK3CA
PIK3CB
PIK3CD
AKT3
AKT1
AKT2
GSK3B
INPP5D
CD22
CD72
PTPN6
LILRB3
FCGR2B
RASGRP3
PLCG2
PRKCB
IFITM1
IGH@
IGHA1
IGHA2
IGHD
IGHD@
IGHD1-1
IGHD1-14
IGHD1-20
IGHD1-26
IGHD1-7
IGHD2-15
IGHD2-2
IGHD2-21
IGHD2-8
IGHD3-10
IGHD3-16
IGHD3-22
IGHD3-3
IGHD3-9
IGHD4-11
IGHD4-17
IGHD4-23
IGHD4-4
IGHD5-12
IGHD5-18
IGHD5-24
IGHD5-5
IGHD6-13
IGHD6-19
IGHD6-25
IGHD6-6
IGHD7-27
IGHE
IGHG1
IGHG2
IGHG3
IGHG4
IGHJ@
IGHJ1
IGHJ2
IGHJ3
IGHJ4
IGHJ5
IGHJ6
IGHM
IGHV@
IGHV1-18
IGHV1-2
IGHV1-24
IGHV1-3
IGHV1-45
IGHV1-46
IGHV1-58
IGHV1-69
IGHV1-8
IGHV1-C
IGHV1-F
IGHV2-26
IGHV2-5
IGHV2-70
IGHV3-11
IGHV3-13
IGHV3-15
IGHV3-16
IGHV3-20
IGHV3-21
IGHV3-23
IGHV3-30
IGHV3-30-3
IGHV3-30-5
IGHV3-33
IGHV3-35
IGHV3-38
IGHV3-43
IGHV3-48
IGHV3-49
IGHV3-53
IGHV3-64
IGHV3-66
IGHV3-7
IGHV3-72
IGHV3-73
IGHV3-74
IGHV3-9
IGHV3-D
IGHV3-H
IGHV4-28
IGHV4-30-1
IGHV4-30-2
IGHV4-30-4
IGHV4-31
IGHV4-34
IGHV4-39
IGHV4-4
IGHV4-59
IGHV4-61
IGHV4-B
IGHV5-51
IGHV5-A
IGHV6-1
IGHV7-4-1
IGHV7-81
IGK@
IGKC
IGKDEL
IGKJ@
IGKJ1
IGKJ2
IGKJ3
IGKJ4
IGKJ5
IGKV@
IGKV1-12
IGKV1-13
IGKV1-16
IGKV1-17
IGKV1-27
IGKV1-33
IGKV1-37
IGKV1-39
IGKV1-5
IGKV1-6
IGKV1-8
IGKV1-9
IGKV1D-12
IGKV1D-13
IGKV1D-16
IGKV1D-17
IGKV1D-33
IGKV1D-37
IGKV1D-39
IGKV1D-42
IGKV1D-43
IGKV1D-8
IGKV2-24
IGKV2-28
IGKV2-30
IGKV2-40
IGKV2D-24
IGKV2D-28
IGKV2D-29
IGKV2D-30
IGKV2D-40
IGKV3-11
IGKV3-15
IGKV3-20
IGKV3-7
IGKV3D-11
IGKV3D-15
IGKV3D-20
IGKV3D-7
IGKV4-1
IGKV5-2
IGKV6-21
IGKV6D-21
IGKV6D-41
IGL@
IGLC@
IGLC1
IGLC2
IGLC3
IGLC6
IGLC7
IGLJ@
IGLJ1
IGLJ2
IGLJ3
IGLJ4
IGLJ5
IGLJ6
IGLJ7
IGLV@
IGLV1-36
IGLV1-40
IGLV1-44
IGLV1-47
IGLV1-50
IGLV1-51
IGLV10-54
IGLV11-55
IGLV2-11
IGLV2-14
IGLV2-18
IGLV2-23
IGLV2-33
IGLV2-8
IGLV3-1
IGLV3-10
IGLV3-12
IGLV3-16
IGLV3-19
IGLV3-21
IGLV3-22
IGLV3-25
IGLV3-27
IGLV3-32
IGLV3-9
IGLV4-3
IGLV4-60
IGLV4-69
IGLV5-37
IGLV5-39
IGLV5-45
IGLV5-48
IGLV5-52
IGLV6-57
IGLV7-43
IGLV7-46
IGLV8-61
IGLV9-49
C3
C5
CCL3L2
CKLF
CMA1
CX3CL1
CXCL17
CYR61
EDN1
EDN2
EDN3
FGF10
LECT2
PPBPL1
PROK2
SAA1
SAA2
SBDS
SEMA3A
SEMA3B
SEMA3C
SEMA3D
SEMA3E
SEMA3F
SEMA3G
SEMA4A
SEMA4B
SEMA4C
SEMA4D
SEMA4F
SEMA4G
SEMA5A
SEMA5B
SEMA6A
SEMA6B
SEMA6C
SEMA6D
SEMA7A
SLIT1
SLIT2
TNC
TYMP
C5AR1
CCR9
CCRL2
CMKLR1
CX3CR1
CXCR3
CXCR5
CXCR7
CYSLTR1
CYSLTR2
DARC
EDNRA
EDNRB
FPR1
FPR2
GPR17
GPR32
GPR33
GPR44
GPR77
IL8RB
LTB4R2
PLAUR
PLXNA1
PLXNA2
PLXNA3
PLXNA4
PLXNB1
PLXNB2
PLXNB3
PLXNC1
PLXND1
PTAFR
ROBO1
ROBO2
RXFP3
XCR1
ADM
ADM2
AGRP
AGT
AMBN
AMELX
AMH
ANGPTL5
ANGPTL7
APLN
AREG
ARMET
ARMETL1
ARTN
AVP
BDNF
BMP1
BMP10
BMP15
BMP2
BMP3
BMP4
BMP5
BMP6
BMP7
BMP8A
BMP8B
BTC
C19orf10
CALCA
CALCB
CAT
CCK
CD320
CD70
CECR1
CER1
CGA
CGB
CGB1
CGB2
CGB5
CGB7
CGB8
CHGA
CHGB
CLCF1
CLEC11A
CMTM1
CMTM2
CMTM3
CMTM4
CMTM5
CMTM6
CMTM7
CMTM8
CNTF
CORT
CRH
CSF1
CSF2
CSF3
CSH1
CSH2
CSHL1
CSPG5
CTF1
CTGF
DKK1
EBI3
EGF
EPGN
EPO
EREG
ESM1
FAM3B
FAM3C
FAM3D
FGF1
FGF11
FGF12
FGF13
FGF14
FGF16
FGF17
FGF18
FGF19
FGF20
FGF21
FGF22
FGF23
FGF3
FGF4
FGF5
FGF6
FGF7
FGF8
FGF9
FIGF
FIGNL2
FLT3LG
FSHB
GAL
GALP
GAST
GCG
GDF1
GDF10
GDF11
GDF2
GDF3
GDF5
GDF6
GDF7
GDF9
GDNF
GH1
GH2
GHRH
GHRL
GIP
GKN1
GMFB
GMFG
GNRH1
GNRH2
GPHA2
GPHB5
GPI
GREM1
GREM2
GRP
GUCA2A
HBEGF
HDGF
HDGFRP3
IAPP
IFNE
IFNK
IFNW1
IGF1
IGF2
IL11
IL12A
IL16
IL17B
IL17C
IL17D
IL17F
IL19
IL1F10
IL1F5
IL1F6
IL1F7
IL1F8
IL1F9
IL1RN
IL20
IL21
IL23A
IL24
IL25
IL26
IL28B
IL3
IL31
IL32
IL33
IL34
IL5
IL6ST
IL7
IL9
INHA
INHBA
INHBB
INHBC
INHBE
INS
INS-IGF2
INSL3
INSL4
INSL5
INSL6
JAG1
JAG2
KGFLP1
KGFLP2
KITLG
KL
LACRT
LEFTY1
LEFTY2
LHB
LIF
LRSAM1
LTB
LTBP2
LTBP3
LTBP4
MDK
MIA
MLN
MSTN
NAMPT
NDP
NENF
NGF
NMB
NODAL
NOV
NPFF
NPPA
NPPB
NPPC
NPY
NRG1
NRG2
NRG3
NRG4
NRTN
NTF3
NTF4
NTS
NUDT6
OGN
OSGIN1
OSM
OSTN
OXT
P11
PDGFA
PDGFB
PDGFC
PDGFD
PDGFRL
PGF
PMCH
PNOC
POMC
PPBPL2
PPY
PRL
PRLH
PROK1
PSPN
PTH
PTH2
PTHLH
PTN
PYY
QRFP
RABEP1
RABEP2
REG1A
RETN
RETNLB
RLN1
RLN2
RLN3
SCG2
SCGB3A1
SCT
SCYE1
SECTM1
SLURP1
SPP1
SST
STC1
STC2
TAC1
TDGF1
TDGF3
TG
TGFA
TGFB2
TGFB3
THPO
TNFRSF11B
TNFSF12
TNFSF13
TNFSF13B
TNFSF14
TNFSF15
TNFSF18
TNFSF8
TNFSF9
TOR2A
TRH
TSHB
TSLP
TXLNA
UCN
UCN2
UCN3
UTS2
UTS2D
VEGFB
VEGFC
VGF
VIP
ACVR1B
ACVR1C
ACVR2A
ACVR2B
ACVRL1
ADCYAP1R1
ADIPOR1
ADIPOR2
ADRB1
ADRB2
AGTR1
AGTR2
AMHR2
ANGPT1
ANGPT4
ANGPTL1
ANGPTL2
ANGPTL3
ANGPTL4
ANGPTL6
APLNR
AR
AVPR1A
AVPR1B
AVPR2
BMPR1A
BMPR1B
BMPR2
BRD8
C3AR1
CALCR
CALCRL
CNTFR
CRHR1
CRHR2
CRIM1
CRLF1
CRLF2
CRLF3
CSF1R
CSF2RA
CSF2RB
CSF3R
EGFR
ENG
EPOR
ESR1
ESR2
ESRRA
ESRRB
ESRRG
FGFR1
FGFR2
FGFR3
FGFR4
FGFRL1
FLT1
FLT3
FLT4
FSHR
GALR2
GALR3
GCGR
GHR
GHRHR
GHSR
GIPR
GLP1R
GLP2R
GNRHR
GPER
HNF4A
HNF4G
HTR3A
HTR3B
HTR3C
HTR3D
HTR3E
IFNGR2
IGF1R
IGF2R
IL10RA
IL10RB
IL11RA
IL11RB
IL12RB1
IL12RB2
IL13RA1
IL13RA2
IL15RA
IL15RB
IL17RA
IL17RB
IL17RC
IL17RD
IL17RE
IL18R1
IL18RAP
IL1R1
IL1R2
IL1RAP
IL1RL1
IL1RL2
IL20RA
IL20RB
IL21R
IL22RA1
IL22RA2
IL23R
IL27RA
IL2RA
IL2RB
IL2RG
IL31RA
IL3RA
IL4R
IL5RA
IL6R
IL9R
INSR
KDR
LEPR
LGR4
LGR5
LGR6
LHCGR
LIFR
LTBR
MC1R
MC2R
MC3R
MC4R
MCHR1
MCHR2
MET
MLNR
MPL
MTNR1A
MTNR1B
NGFR
NMBR
NPR1
NPR3
NR0B1
NR0B2
NR1D1
NR1D2
NR1H2
NR1H3
NR1H4
NR1I2
NR1I3
NR2C1
NR2C2
NR2E1
NR2E3
NR2F1
NR2F2
NR2F6
NR3C1
NR3C2
NR4A1
NR4A2
NR4A3
NR5A1
NR5A2
NR6A1
NRP1
NRP2
OGFR
OPRD1
OPRK1
OPRL1
OPRM1
OSMR
OXTR
PGR
PGRMC2
PPARA
PPARD
PRLHR
PRLR
PTGER1
PTGER2
PTGER3
PTGER4
PTGFR
PTH1R
PTH2R
RARA
RARB
RARG
RORA
RORB
RORC
RXFP1
RXFP2
RXRA
RXRB
RXRG
S1PR1
S1PR2
SCTR
SDC1
SDC2
SDC3
SDC4
SORT1
SSTR1
SSTR2
SSTR5
ST2
TACR1
TEK
TGFBR1
TGFBR2
TGFBR3
THRA
THRB
TIE1
TNFRSF10C
TNFRSF10D
TNFRSF11A
TNFRSF12A
TNFRSF13B
TNFRSF13C
TNFRSF14
TNFRSF17
TNFRSF18
TNFRSF19
TNFRSF1A
TNFRSF1B
TNFRSF21
TNFRSF25
TNFRSF4
TNFRSF6B
TNFRSF8
TNFRSF9
TRHR
TSHR
TUBB3
VIPR1
VIPR2
PTPN11
ICAM2
ITGAL
ITGB2
PAK1
NCR2
TYROBP
LCK
FCGR3A
FCGR3B
LOC652578
NCR1
NCR3
CD247
ZAP70
LCP2
LAT
PLCG1
SH3BP2
FYN
SHC2
SHC4
SHC3
SHC1
GRB2
SOS1
SOS2
ARAF
BRAF
RAF1
HCST
CD48
CD244
PRKCA
PRKCG
SH2D1B
SH2D1A
FAS
GZMB
PRF1
CASP3
BID
CD3D
CD3E
CD3G
PTPRC
ITK
TEC
NCK1
NCK2
GRAP2
PAK2
PAK3
PAK4
PAK6
PAK7
RHOA
CDC42
CD28
ICOS
MAP3K8
MAP3K14
CTLA4
CBLC
CBL
CBLB
CDK4
RASGRP1
PDK1
PRKCQ
TRAC
TRAJ1
TRAJ2
TRAJ3
TRAJ4
TRAJ5
TRAJ6
TRAJ7
TRAJ8
TRAJ9
TRAJ10
TRAJ11
TRAJ12
TRAJ13
TRAJ14
TRAJ15
TRAJ16
TRAJ17
TRAJ18
TRAJ19
TRAJ20
TRAJ21
TRAJ22
TRAJ23
TRAJ24
TRAJ25
TRAJ26
TRAJ27
TRAJ28
TRAJ29
TRAJ30
TRAJ31
TRAJ32
TRAJ33
TRAJ34
TRAJ35
TRAJ36
TRAJ37
TRAJ38
TRAJ39
TRAJ40
TRAJ41
TRAJ42
TRAJ43
TRAJ44
TRAJ45
TRAJ46
TRAJ47
TRAJ48
TRAJ49
TRAJ50
TRAJ52
TRAJ53
TRAJ54
TRAJ56
TRAJ57
TRAJ58
TRAJ59
TRAJ61
TRAV1-1
TRAV1-2
TRAV2
TRAV3
TRAV4
TRAV5
TRAV7
TRAV8-1
TRAV8-2
TRAV8-3
TRAV8-4
TRAV8-6
TRAV8-7
TRAV9-1
TRAV9-2
TRAV10
TRAV12-1
TRAV12-2
TRAV12-3
TRAV13-1
TRAV13-2
TRAV14DV4
TRAV16
TRAV17
TRAV18
TRAV19
TRAV20
TRAV21
TRAV22
TRAV23DV6
TRAV24
TRAV25
TRAV26-1
TRAV26-2
TRAV27
TRAV29DV5
TRAV30
TRAV34
TRAV35
TRAV36DV7
TRAV38-1
TRAV38-2DV8
TRAV39
TRAV40
TRAV41
TRBC1
TRBC2
TRBD1
TRBD2
TRBJ1-1
TRBJ1-2
TRBJ1-3
TRBJ1-4
TRBJ1-5
TRBJ1-6
TRBJ2-1
TRBJ2-2
TRBJ2-3
TRBJ2-4
TRBJ2-5
TRBJ2-6
TRBJ2-7
TRBV2
TRBV3-1
TRBV4-1
TRBV4-2
TRBV4-3
TRBV5-1
TRBV5-4
TRBV5-5
TRBV5-6
TRBV5-7
TRBV5-8
TRBV6-1
TRBV6-2
TRBV6-3
TRBV6-4
TRBV6-5
TRBV6-6
TRBV6-7
TRBV6-8
TRBV6-9
TRBV7-2
TRBV7-3
TRBV7-4
TRBV7-6
TRBV7-7
TRBV7-8
TRBV7-9
TRBV9
TRBV10-1
TRBV10-2
TRBV10-3
TRBV11-1
TRBV11-2
TRBV11-3
TRBV12-3
TRBV12-4
TRBV12-5
TRBV13
TRBV14
TRBV15
TRBV16
TRBV17
TRBV18
TRBV19
TRBV20-1
TRBV24-1
TRBV25-1
TRBV27
TRBV28
TRBV29-1
TRBV30
TRDC
TRDD1
TRDD2
TRDD3
TRDJ1
TRDJ2
TRDJ3
TRDJ4
TRDV1
TRDV2
TRDV3
TRGV9
TRGV8
TRGV5
TRGV4
TRGV3
TRGV2
TRGJP2
TRGJP1
TRGJP
TRGJ2
TRGJ1
TRGC2
TRGC1
TRAV6

## Sheet: DEgs
id	logFC	AveExpr	t	P.Value	adj.P.Val	B
GLRA2	-2.45846	5.61782	-19.5615	1.26856e-35	2.95625e-31	70.299
CPA6	-1.99369	5.40905	-18.3113	2.07685e-33	2.41995e-29	65.3315
CFB	1.9563	10.1346	16.6807	2.15298e-30	1.67244e-26	58.5432
KYNU	3.23024	7.72551	16.5878	3.23031e-30	1.88198e-26	58.1458
CAPN13	-2.35457	6.8003	-16.3621	8.69664e-30	3.80751e-26	57.1756
STOM	1.70082	9.72028	16.3349	9.80305e-30	3.80751e-26	57.0583
ANXA1	2.31731	11.0998	16.0641	3.2478e-29	1.08124e-25	55.8841
CNNM2	-1.17755	7.80071	-16.0205	3.94231e-29	1.14839e-25	55.6941
CXCL1	2.67936	10.3801	14.9377	5.22634e-27	1.35327e-23	50.8975
MT1M	-2.43405	8.40249	-14.9124	5.86836e-27	1.36756e-23	50.7837
LPCAT1	1.17687	9.11749	14.8141	9.21532e-27	1.95096e-23	50.3403
TMEM98	-1.14413	8.28339	-14.7953	1.00461e-26	1.95096e-23	50.2555
SAMD9L	1.56291	9.80688	14.6924	1.61344e-26	2.65487e-23	49.79
CLDN8	-4.15337	5.94939	-14.6672	1.81221e-26	2.65487e-23	49.6758
LYN	1.35877	9.81246	14.6666	1.81748e-26	2.65487e-23	49.6729
PADI2	-2.72844	9.11496	-14.6659	1.82278e-26	2.65487e-23	49.6701
SLC26A2	-3.7247	8.69363	-14.5492	3.12537e-26	4.28434e-23	49.1401
CHI3L1	3.86628	9.09398	14.4871	4.16814e-26	5.39636e-23	48.8571
ZBP1	1.4879	8.06169	14.3545	7.71405e-26	8.99418e-23	48.2519
IFITM1	1.10014	10.4486	14.2871	1.0555e-25	1.1713e-22	47.9436
HIF1A	1.24064	11.1221	14.2767	1.10803e-25	1.17371e-22	47.8959
PITPNC1	1.20376	8.69393	14.0391	3.36268e-25	3.13456e-22	46.804
TNIP3	3.95782	8.58611	13.9943	4.15012e-25	3.71979e-22	46.597
ACSF2	-1.80813	7.50354	-13.9006	6.4427e-25	5.56077e-22	46.1644
TIMP1	1.70261	11.345	13.7739	1.17064e-24	8.90577e-22	45.5768
UGT2A3	-3.3299	5.50482	-13.6585	2.01892e-24	1.35198e-21	45.0404
FUT8	1.18796	9.00459	13.6573	2.03053e-24	1.35198e-21	45.0348
LINC00152	1.6624	9.12	13.5824	2.8949e-24	1.84487e-21	44.6858
ZNF704	-1.51574	7.02987	-13.5399	3.54067e-24	2.17136e-21	44.4876
ACKR4	2.45589	8.1133	13.3351	9.37469e-24	5.46169e-21	43.529
RUNDC3B	-1.0338	6.05018	-13.2518	1.39481e-23	7.73922e-21	43.1378
HLA-DMA	1.20481	10.0484	13.2208	1.61742e-23	8.76568e-21	42.992
SLC36A1	-1.21184	8.01824	-13.1898	1.87602e-23	9.9361e-21	42.846
CAMK1D	-1.1382	7.71869	-13.0898	3.02702e-23	1.53352e-20	42.3749
CDHR1	-2.43031	7.4989	-13.0768	3.22131e-23	1.59722e-20	42.3136
C2	1.37345	8.28873	12.9732	5.29609e-23	2.51878e-20	41.824
FRAS1	-1.18374	5.93685	-12.9528	5.84304e-23	2.66993e-20	41.7272
DUOXA2	3.68393	10.1516	12.894	7.7506e-23	3.34481e-20	41.4489
HLA-DRA	1.1228	12.0095	12.8648	8.91888e-23	3.71153e-20	41.3106
CDC25B	1.11656	8.25459	12.8269	1.07061e-22	4.3771e-20	41.1307
ADH1A	-1.50315	7.01352	-12.7144	1.84253e-22	7.02e-20	40.5959
GLRX	1.14566	9.91618	12.7116	1.86766e-22	7.02e-20	40.5825
BIRC3	2.07503	8.943	12.6518	2.49255e-22	8.80095e-20	40.2982
PARP9	1.36914	8.30682	12.6456	2.5685e-22	8.93378e-20	40.2686
IRAK3	1.91215	7.84147	12.6391	2.6505e-22	9.08343e-20	40.2376
PNLIPRP2	-1.58167	5.73302	-12.6037	3.14561e-22	1.0624e-19	40.0689
UNC13D	1.07346	8.40081	12.5502	4.07702e-22	1.30152e-19	39.8134
AQP8	-3.39129	7.26464	-12.4518	6.56954e-22	2.01443e-19	39.3433
PCK1	-3.43284	7.82227	-12.4458	6.76384e-22	2.04707e-19	39.3146
OSBPL3	1.02475	7.68293	12.3565	1.04395e-21	3.00347e-19	38.8869
SLC13A2	-2.21992	7.39118	-12.2072	2.16018e-21	5.92245e-19	38.1702
IGKV3D-20	2.39573	11.4709	12.1314	3.12674e-21	8.37535e-19	37.8058
GNA15	1.22888	8.56394	12.0995	3.65254e-21	9.56392e-19	37.6526
NTRK2	-1.56509	6.06428	-12.0796	4.02664e-21	1.03117e-18	37.5564
ARNTL2	1.39369	7.66247	12.0772	4.0731e-21	1.03173e-18	37.5451
TCN1	3.36039	7.86634	12.0523	4.6011e-21	1.14068e-18	37.425
IGKV1D-42	1.36483	13.1238	12.0432	4.81118e-21	1.18021e-18	37.381
ELL2	1.04429	8.84767	12.033	5.05621e-21	1.21474e-18	37.332
PI3	2.03657	10.2932	12.0304	5.12172e-21	1.21792e-18	37.3193
TRABD2A	-1.19504	8.61204	-12.0162	5.49049e-21	1.2795e-18	37.2508
CFI	2.12491	6.86859	12	5.94134e-21	1.37086e-18	37.173
MMP3	4.33296	8.91239	11.9328	8.25654e-21	1.83248e-18	36.8486
SLC7A11	2.09964	8.3866	11.8424	1.2867e-20	2.77641e-18	36.4113
MMP7	3.43454	7.69984	11.8346	1.33646e-20	2.83135e-18	36.3739
PARP14	1.15848	9.37785	11.7934	1.63665e-20	3.40541e-18	36.1741
CD55	1.56541	11.1081	11.7881	1.67969e-20	3.43164e-18	36.1485
TMEM63C	-1.22635	5.86715	-11.7868	1.69057e-20	3.43164e-18	36.1422
FKBP11	1.18581	8.22541	11.7633	1.89672e-20	3.77787e-18	36.0287
NAMPT	1.46885	11.4304	11.7362	2.16741e-20	4.24448e-18	35.8972
ARHGAP44	-1.42651	7.69616	-11.7011	2.57598e-20	4.96122e-18	35.7269
IGKV3OR2-268	2.22411	9.81003	11.6911	2.70508e-20	5.15051e-18	35.6787
IGKV3D-11	2.44415	11.3244	11.6664	3.05471e-20	5.74088e-18	35.5589
IDO1	3.4525	8.21872	11.6204	3.83049e-20	7.14127e-18	35.3358
ZNF91	-1.04958	8.88441	-11.5902	4.44508e-20	8.15655e-18	35.1891
MT1F	-1.65189	10.6705	-11.565	5.03387e-20	9.16479e-18	35.0664
CYP27A1	-1.04996	7.33242	-11.5373	5.76914e-20	1.0422e-17	34.932
TRPM6	-2.37961	7.37216	-11.5256	6.11182e-20	1.09561e-17	34.8751
C21orf88	-2.61961	6.93906	-11.4965	7.05314e-20	1.2452e-17	34.7339
STRIP2	1.68237	6.80957	11.4943	7.13288e-20	1.24981e-17	34.7228
WARS	1.75189	10.1326	11.49	7.28433e-20	1.26682e-17	34.7021
PLCD1	-1.0936	7.83144	-11.4588	8.49619e-20	1.44522e-17	34.5503
RBM24	-1.36616	5.6149	-11.4467	9.01794e-20	1.52286e-17	34.4916
LRP8	1.01141	8.30278	11.4085	1.08921e-19	1.82612e-17	34.3054
VSIG1	3.4632	7.75306	11.3838	1.23045e-19	2.03336e-17	34.1852
CXCL2	1.91369	7.99122	11.3824	1.239e-19	2.03336e-17	34.1783
DERL3	1.35265	8.16519	11.3656	1.34613e-19	2.16346e-17	34.0966
HMGCS2	-3.3396	8.44294	-11.3641	1.35609e-19	2.16453e-17	34.0893
TRIB2	1.40824	7.76708	11.3601	1.38337e-19	2.19306e-17	34.0697
FCGR3A	2.41612	8.24427	11.3294	1.61024e-19	2.53547e-17	33.9199
CD44	1.10381	10.4082	11.3075	1.79401e-19	2.78717e-17	33.8133
MMP12	2.89456	9.29169	11.3058	1.80902e-19	2.79188e-17	33.8051
IGKV1OR9-2	1.42005	10.0037	11.2585	2.2862e-19	3.4822e-17	33.5743
TGM2	1.71523	10.3556	11.2544	2.33319e-19	3.53069e-17	33.5542
PXMP2	-1.29068	9.38203	-11.2131	2.86169e-19	4.22082e-17	33.3529
PDK2	-1.13551	7.98008	-11.2084	2.92937e-19	4.27683e-17	33.3298
ANXA5	1.08622	10.3588	11.2079	2.93638e-19	4.27683e-17	33.3275
APOL1	1.83335	8.91595	11.1918	3.18092e-19	4.57581e-17	33.2486
MZB1	1.83329	8.78608	11.1805	3.36382e-19	4.77991e-17	33.1935
ELL2P1	1.2345	7.94799	11.1741	3.47296e-19	4.87554e-17	33.162
IGKV1OR9-1	1.45829	9.85787	11.1529	3.85597e-19	5.38082e-17	33.0588
REG1A	4.49743	9.30456	11.1485	3.94155e-19	5.45445e-17	33.0372
EPHX2	-1.5658	7.17226	-11.1478	3.95555e-19	5.45445e-17	33.0337
SLC6A19	-1.70127	6.8557	-11.1414	4.08361e-19	5.59791e-17	33.0023
C4BPB	1.95857	6.83591	11.1382	4.14773e-19	5.65256e-17	32.9869
EXPH5	-2.05321	7.55026	-11.1332	4.25118e-19	5.75986e-17	32.9626
IFNAR2	1.16631	7.78818	11.1267	4.392e-19	5.91626e-17	32.9305
RNF213	1.15848	9.95691	11.0719	5.76322e-19	7.63103e-17	32.6625
MAMDC2	-1.14141	5.84613	-10.9784	9.16491e-19	1.1671e-16	32.2051
FCRL5	2.11658	7.27914	10.9377	1.12146e-18	1.41268e-16	32.006
CHP2	-2.37009	7.73748	-10.9154	1.25278e-18	1.56961e-16	31.8968
S100A8	3.76137	8.25485	10.9107	1.28264e-18	1.59843e-16	31.8736
MIR8071-1	1.88993	10.1776	10.909	1.2935e-18	1.59946e-16	31.8653
ABCB1	-1.81761	7.2491	-10.9074	1.30369e-18	1.59946e-16	31.8575
TTPA	-1.02245	6.31444	-10.8984	1.36323e-18	1.66328e-16	31.8135
VSTM2A	-1.02938	5.95064	-10.8818	1.48071e-18	1.7879e-16	31.732
PIM2	2.24306	9.4069	10.8768	1.51773e-18	1.82033e-16	31.7076
GPR125	-1.04101	8.50476	-10.8761	1.52319e-18	1.82033e-16	31.7041
HAVCR1	-1.69579	5.9092	-10.8732	1.54523e-18	1.83724e-16	31.6899
PPARGC1A	-1.73223	7.52215	-10.8676	1.58912e-18	1.87984e-16	31.6623
IFITM2	1.20099	8.96494	10.8636	1.62102e-18	1.90789e-16	31.6427
IGKV2D-28	1.58811	12.7266	10.8376	1.84466e-18	2.12812e-16	31.5153
ABCA12	2.91436	7.81328	10.8198	2.01494e-18	2.30601e-16	31.4282
MFSD4	-1.93138	8.43553	-10.7755	2.51221e-18	2.73573e-16	31.2107
SLC6A6	1.39957	8.30526	10.7662	2.63119e-18	2.82737e-16	31.165
GBP1	1.4554	10.3793	10.766	2.63277e-18	2.82737e-16	31.1644
MMP1	3.75555	9.23098	10.7518	2.82589e-18	2.9976e-16	31.0946
OSMR	2.17156	8.62346	10.7255	3.2216e-18	3.35162e-16	30.9654
HAPLN3	1.16158	7.35463	10.7091	3.49621e-18	3.60512e-16	30.8847
MXRA5	1.83304	9.24075	10.7074	3.52425e-18	3.61802e-16	30.8768
ATP13A4	-1.12658	5.90652	-10.6476	4.74703e-18	4.74784e-16	30.5831
ISX	-1.652	7.33111	-10.6401	4.9295e-18	4.88838e-16	30.5459
EVI2B	1.54153	9.66194	10.6277	5.24231e-18	5.15472e-16	30.4852
LOC102724453	1.51786	13.0846	10.6075	5.79658e-18	5.58196e-16	30.3861
DDIT4	1.31497	8.04329	10.5893	6.34683e-18	6.01246e-16	30.2967
IGKC	1.7398	11.5027	10.5476	7.81444e-18	7.33732e-16	30.0915
TSPAN7	-1.32109	9.71295	-10.5378	8.20396e-18	7.58671e-16	30.0436
MT1H	-1.40645	8.38979	-10.5114	9.35898e-18	8.42091e-16	29.9137
MMP10	2.30316	6.65723	10.5078	9.52835e-18	8.50761e-16	29.896
PRLR	-1.74557	7.01494	-10.5066	9.58453e-18	8.52511e-16	29.8902
CWH43	-2.59246	6.81621	-10.5049	9.66858e-18	8.56717e-16	29.8816
TGFBI	1.51715	9.76185	10.4968	1.00669e-17	8.88634e-16	29.8418
RAB31	1.6211	9.8201	10.4796	1.09657e-17	9.60694e-16	29.7574
IGKV1-13	1.63756	9.86591	10.4764	1.11423e-17	9.72513e-16	29.7417
CD38	1.70044	8.09358	10.4559	1.23444e-17	1.06942e-15	29.6406
ADH1C	-2.89394	9.01852	-10.4316	1.39331e-17	1.18937e-15	29.5212
LAX1	1.92155	7.73758	10.4193	1.48144e-17	1.25998e-15	29.4608
NFKBIZ	1.08255	9.41347	10.4142	1.51938e-17	1.27825e-15	29.4358
PAQR5	-1.21873	7.46129	-10.4115	1.53997e-17	1.29092e-15	29.4225
PPP1R1B	-1.02175	9.19534	-10.348	2.11445e-17	1.72291e-15	29.1099
DRAM1	1.3868	8.09394	10.3037	2.63801e-17	2.0769e-15	28.8917
DUOX2	3.38432	11.4985	10.286	2.88111e-17	2.26065e-15	28.8048
FAM162A	-1.11104	7.88612	-10.2636	3.22206e-17	2.51127e-15	28.6945
IGHV3OR16-8	1.47811	9.88014	10.2447	3.54154e-17	2.72383e-15	28.6013
CXCL8	3.01268	8.67952	10.2142	4.12418e-17	3.13062e-15	28.4511
OAS2	1.26368	8.12889	10.1745	5.02896e-17	3.75625e-15	28.2555
CDH3	2.04953	8.63329	10.1528	5.6042e-17	4.11988e-15	28.1487
IGKV1D-16	1.42178	10.8547	10.1163	6.72444e-17	4.88182e-15	27.969
CLYBL	-1.03346	7.28495	-10.1044	7.13689e-17	5.10178e-15	27.9103
DAPP1	1.1603	7.6606	10.0577	9.01511e-17	6.36631e-15	27.6799
ST3GAL1	1.45454	8.24225	10.0466	9.53083e-17	6.67099e-15	27.6251
TMEM72	-1.03121	7.61175	-10.0205	1.08579e-16	7.48614e-15	27.4965
CCDC109B	1.04044	7.40237	10.0138	1.12263e-16	7.67206e-15	27.4636
SERPINA3	2.31088	8.24578	10.0087	1.15136e-16	7.82254e-15	27.4387
SAA2	1.62945	6.69482	10.0049	1.17383e-16	7.952e-15	27.4197
ENTPD5	-1.66211	8.69321	-10.0028	1.18614e-16	7.99605e-15	27.4094
IGHV4-59	1.88289	12.2492	10.0026	1.18719e-16	7.99605e-15	27.4085
CKB	-2.21128	10.3005	-10.0005	1.19989e-16	8.04295e-15	27.398
EMR2	1.74206	7.90171	9.96492	1.43331e-16	9.30414e-15	27.2227
TM4SF1	1.53023	10.5952	9.95741	1.48814e-16	9.60655e-15	27.1857
SELENBP1	-1.60151	10.5981	-9.95599	1.49874e-16	9.64825e-15	27.1787
LCN2	2.2725	11.3299	9.9541	1.51298e-16	9.7131e-15	27.1694
ST6GAL2	-1.21731	6.4347	-9.93292	1.682e-16	1.07685e-14	27.065
PKDCC	-1.19323	8.07388	-9.91407	1.84824e-16	1.17681e-14	26.972
CTLA4	1.11834	6.1791	9.9122	1.86558e-16	1.18462e-14	26.9628
IGKV1D-43	2.04444	11.4579	9.89578	2.02521e-16	1.2687e-14	26.8819
CASP4	1.06214	8.27133	9.89266	2.057e-16	1.28205e-14	26.8665
IGKV1OR2-3	2.44174	11.0831	9.89261	2.05754e-16	1.28205e-14	26.8663
EPC1	1.69868	11.264	9.86726	2.33558e-16	1.4399e-14	26.7413
MT1G	-1.47202	11.1042	-9.86504	2.36161e-16	1.44983e-14	26.7304
C4BPA	2.69677	7.34251	9.86463	2.36649e-16	1.44983e-14	26.7283
IFI30	1.23235	10.1589	9.8643	2.37035e-16	1.44983e-14	26.7267
RNF152	-1.30293	7.86118	-9.85301	2.50812e-16	1.52212e-14	26.671
ELOVL5	1.40027	8.95149	9.83672	2.72086e-16	1.6238e-14	26.5907
FGFR2	-1.07243	6.74269	-9.83646	2.72446e-16	1.6238e-14	26.5894
B3GNT7	-1.86739	9.43264	-9.83552	2.73733e-16	1.62731e-14	26.5848
VIPR1	-1.64246	8.5578	-9.83179	2.7888e-16	1.6495e-14	26.5664
IGKV2D-24	2.07789	10.4336	9.82719	2.85372e-16	1.68363e-14	26.5437
BEST2	-2.12266	7.38301	-9.82607	2.86973e-16	1.68879e-14	26.5382
GBP4	1.87915	7.96323	9.81369	3.05298e-16	1.78525e-14	26.4772
PFKFB3	1.58346	9.33708	9.80557	3.17956e-16	1.83862e-14	26.4371
ALOX5	1.34203	8.71755	9.80366	3.21e-16	1.84706e-14	26.4277
MB	-1.00673	6.62075	-9.8007	3.25797e-16	1.86545e-14	26.4131
LYZ	1.01577	12.0567	9.797	3.31873e-16	1.89094e-14	26.3949
IGHV3-35	1.26627	10.4434	9.77086	3.78214e-16	2.12383e-14	26.266
SLC7A5	1.39824	8.45987	9.76235	3.94667e-16	2.20559e-14	26.224
FOXP2	-1.28607	5.5726	-9.74336	4.33984e-16	2.39658e-14	26.1304
DHRS11	-1.77136	9.34506	-9.68613	5.77779e-16	3.12403e-14	25.8483
KLHL6	1.33759	8.15246	9.68182	5.90362e-16	3.18467e-14	25.827
GLCCI1	1.26826	8.68324	9.66967	6.27337e-16	3.35309e-14	25.7671
IGHV3OR16-7	1.70055	11.6072	9.6672	6.35139e-16	3.38702e-14	25.7549
STAT1	1.04512	10.6301	9.65698	6.68463e-16	3.54042e-14	25.7045
AQP9	3.29518	7.69384	9.6309	7.6156e-16	4.00618e-14	25.576
PRKG2	-1.02852	4.90156	-9.62971	7.66117e-16	4.02108e-14	25.5701
WNK4	-1.0381	7.78424	-9.5937	9.17286e-16	4.70847e-14	25.3926
ITGAX	1.76899	8.00625	9.58533	9.56494e-16	4.88819e-14	25.3513
ANLN	1.05797	7.75813	9.5788	9.88242e-16	5.02838e-14	25.3191
IGHV3-73	1.78809	11.8774	9.55709	1.10156e-15	5.55645e-14	25.2121
PDPN	1.22319	7.27131	9.5519	1.13048e-15	5.67776e-14	25.1865
PRDM1	1.48255	9.53609	9.53699	1.21799e-15	6.10408e-14	25.113
LOC642131	2.07069	9.97391	9.52147	1.3163e-15	6.51273e-14	25.0365
IRF4	1.65024	8.47129	9.51763	1.34182e-15	6.62497e-14	25.0176
PDK1	1.14276	9.04019	9.51244	1.37705e-15	6.75596e-14	24.992
F2R	1.17197	7.76393	9.50635	1.41963e-15	6.93563e-14	24.962
IGHV3-74	1.5532	12.3396	9.50276	1.44539e-15	7.04671e-14	24.9443
SAA2-SAA4	1.47818	5.98148	9.50143	1.45497e-15	7.07862e-14	24.9378
S100A9	2.23251	8.25598	9.49001	1.54048e-15	7.44799e-14	24.8815
IGLV6-57	2.19322	8.95839	9.48292	1.59611e-15	7.68509e-14	24.8465
PTPN13	1.03377	6.79896	9.48078	1.61324e-15	7.73758e-14	24.836
SLC22A5	-1.18497	8.09846	-9.4806	1.61468e-15	7.73758e-14	24.8351
RN7SKP35	-1.02958	5.51482	-9.47851	1.63164e-15	7.79174e-14	24.8248
RNU6-418P	-1.01481	5.07948	-9.47694	1.64453e-15	7.83723e-14	24.8171
IHH	-1.09369	8.27847	-9.46942	1.70748e-15	8.07122e-14	24.78
CNTN3	-1.32461	5.65037	-9.46336	1.76004e-15	8.30281e-14	24.7502
SLAMF7	1.91899	8.14653	9.45998	1.79002e-15	8.42655e-14	24.7335
OTOP2	-2.16052	8.05711	-9.4227	2.1567e-15	9.992e-14	24.5498
PLA2G7	1.86901	8.50713	9.398	2.44018e-15	1.11721e-13	24.4281
NOS2	2.47757	10.4378	9.38243	2.63763e-15	1.20053e-13	24.3514
RAPGEFL1	-1.29135	8.87208	-9.36549	2.87067e-15	1.30113e-13	24.2679
HOXB13	-1.68178	8.69152	-9.36508	2.87657e-15	1.30113e-13	24.2659
IGKV1D-33	1.87067	10.9652	9.36412	2.89043e-15	1.30287e-13	24.2612
CD80	1.3386	6.41884	9.35569	3.01471e-15	1.35105e-13	24.2197
BMP3	-1.76402	6.84083	-9.33421	3.35644e-15	1.48987e-13	24.1139
SLC6A14	2.79397	10.3972	9.29466	4.08981e-15	1.78147e-13	23.9191
UBD	1.69176	7.50266	9.28281	4.33922e-15	1.87958e-13	23.8607
GHR	-1.61794	6.0564	-9.26181	4.81907e-15	2.06747e-13	23.7574
COL6A3	1.8841	9.25762	9.2437	5.27544e-15	2.22311e-13	23.6682
SELP	1.99112	7.32135	9.2285	5.69166e-15	2.35783e-13	23.5934
SAA1	1.76053	6.48754	9.22833	5.69627e-15	2.35783e-13	23.5926
PECAM1	1.67544	10.047	9.22751	5.71976e-15	2.36335e-13	23.5885
CHST15	1.37195	8.1424	9.2127	6.15873e-15	2.52237e-13	23.5156
FCN3	1.36081	7.33723	9.20981	6.24849e-15	2.55465e-13	23.5014
IGHV3-7	1.13084	13.6219	9.20338	6.4523e-15	2.62416e-13	23.4697
PHLDA1	1.28295	8.89402	9.16182	7.94035e-15	3.18489e-13	23.2652
LGALS2	-1.4776	7.49677	-9.14731	8.53678e-15	3.40967e-13	23.1939
TNFRSF9	1.46134	7.10792	9.14713	8.54466e-15	3.40967e-13	23.1929
RGMB	-1.00264	7.66049	-9.13273	9.18133e-15	3.645e-13	23.1221
REG1B	4.25917	7.59194	9.10678	1.04512e-14	4.12105e-13	22.9945
CD274	2.06478	6.97381	9.1033	1.0634e-14	4.17902e-13	22.9774
IGHV3OR15-7	1.60287	6.39817	9.10148	1.07315e-14	4.21022e-13	22.9684
ZBTB7C	-1.02281	8.55638	-9.09607	1.10248e-14	4.31801e-13	22.9418
MSN	1.35992	9.92353	9.09275	1.12093e-14	4.38291e-13	22.9255
POU2AF1	1.3264	7.96504	9.08968	1.1382e-14	4.43554e-13	22.9104
IGKV2D-18	1.37343	7.98253	9.08409	1.17044e-14	4.53843e-13	22.8829
CLDN1	1.83039	7.99325	9.07879	1.20179e-14	4.63682e-13	22.8568
PLAU	1.85383	8.76678	9.07405	1.23053e-14	4.73206e-13	22.8336
CXorf21	1.41493	5.67594	9.07086	1.25027e-14	4.7966e-13	22.8179
MMP9	2.03045	8.77136	9.06541	1.28474e-14	4.90811e-13	22.7911
ADAMTS9	1.39681	8.09411	9.06057	1.31615e-14	5.01989e-13	22.7673
IGHV3-43	1.17738	12.8282	9.04856	1.39747e-14	5.29539e-13	22.7082
TRIM22	1.04787	8.01365	9.04398	1.42975e-14	5.4089e-13	22.6857
SRGN	1.67627	9.31392	9.03924	1.46392e-14	5.52922e-13	22.6624
BNIP3	1.3112	8.06429	9.01113	1.68432e-14	6.27019e-13	22.5242
EAF2	1.11534	7.43442	8.9751	2.01582e-14	7.38628e-13	22.3472
GPR126	1.67061	9.06125	8.97029	2.06477e-14	7.49491e-13	22.3236
SRPX2	1.26729	7.41099	8.95825	2.19244e-14	7.88465e-13	22.2645
FRZB	-1.3681	7.34663	-8.95516	2.22652e-14	7.9949e-13	22.2493
PLA1A	1.09238	6.79163	8.9429	2.36689e-14	8.42105e-13	22.1891
CXCL11	2.33013	7.24254	8.93497	2.46222e-14	8.73358e-13	22.1501
GUCA2A	-2.7722	9.55224	-8.93463	2.46643e-14	8.73521e-13	22.1485
CXCL10	2.8346	8.15421	8.93141	2.50641e-14	8.84991e-13	22.1326
NCF2	1.84477	7.5712	8.92297	2.61403e-14	9.17429e-13	22.0912
LOXL2	1.4641	8.52134	8.86839	3.43104e-14	1.1696e-12	21.8233
FADS1	1.3955	7.6633	8.86513	3.48704e-14	1.18631e-12	21.8073
STEAP4	2.20076	7.49555	8.85536	3.66096e-14	1.23466e-12	21.7594
NXPE3	1.18165	6.75416	8.83029	4.14784e-14	1.3789e-12	21.6364
IL1RN	1.77722	8.21941	8.82121	4.33971e-14	1.43859e-12	21.5918
IGHV3-52	1.26522	13.3877	8.8149	4.47819e-14	1.48028e-12	21.5609
GRK5	1.00878	8.33611	8.80576	4.68661e-14	1.54261e-12	21.5161
IGKV1OR2-108	1.13302	7.65604	8.80379	4.73283e-14	1.55344e-12	21.5064
CCL24	1.17587	8.47707	8.79531	4.93695e-14	1.61135e-12	21.4648
SLC39A5	-1.59859	8.98346	-8.79192	5.02095e-14	1.63648e-12	21.4482
ABCG2	-1.95709	6.34219	-8.79139	5.0341e-14	1.63847e-12	21.4456
IGKV2D-26	2.53726	9.66496	8.77569	5.44332e-14	1.76145e-12	21.3687
TMEM141	-1.01729	9.67475	-8.76883	5.63244e-14	1.81296e-12	21.335
ADM	1.15316	9.69949	8.75855	5.92779e-14	1.89754e-12	21.2847
GBP5	2.09702	7.49804	8.75196	6.12563e-14	1.9475e-12	21.2523
THRB	-1.16253	7.06572	-8.75028	6.17681e-14	1.95843e-12	21.2441
HGF	1.72943	6.81481	8.71827	7.24293e-14	2.27479e-12	21.0873
ACSL4	1.99136	8.12536	8.71531	7.35031e-14	2.30541e-12	21.0728
RAC2	1.08879	9.80265	8.71206	7.47017e-14	2.33509e-12	21.0569
CYTH4	1.27868	8.08711	8.70267	7.82731e-14	2.43535e-12	21.0109
HCLS1	1.19552	7.68885	8.69422	8.16319e-14	2.52636e-12	20.9695
CEP128	1.08225	6.95562	8.67114	9.1558e-14	2.80746e-12	20.8565
VNN2	2.32221	6.71645	8.66016	9.66931e-14	2.95326e-12	20.8028
ME1	1.48451	9.27364	8.65493	9.92348e-14	3.02692e-12	20.7772
VWF	1.49359	8.05766	8.63007	1.12285e-13	3.40271e-12	20.6555
ICAM1	1.69748	8.93336	8.62907	1.12844e-13	3.41521e-12	20.6507
MAOA	-1.45528	8.57339	-8.61857	1.18884e-13	3.5748e-12	20.5993
CYP2S1	-1.10417	9.09869	-8.60167	1.29296e-13	3.87291e-12	20.5166
C1R	1.40909	9.30837	8.59924	1.30862e-13	3.90976e-12	20.5048
ITGA2	1.3321	9.94715	8.59773	1.31851e-13	3.92588e-12	20.4974
PDCD4	-1.06738	9.30711	-8.59764	1.31907e-13	3.92588e-12	20.4969
RPS6KA6	-1.19867	6.43215	-8.58595	1.39793e-13	4.1342e-12	20.4398
CXCR1	2.33595	6.72186	8.55543	1.6266e-13	4.78012e-12	20.2906
SATB2-AS1	-1.31158	6.17335	-8.55463	1.63301e-13	4.79292e-12	20.2867
SP140	1.16645	7.08078	8.55081	1.66433e-13	4.87868e-12	20.268
SLFN5	1.05791	8.87487	8.55042	1.66754e-13	4.88195e-12	20.2661
GUCA2B	-1.50254	9.06395	-8.53994	1.75655e-13	5.10408e-12	20.2149
PDCD1LG2	1.33716	6.88307	8.53337	1.8147e-13	5.25991e-12	20.1828
SOD2	1.36212	9.8141	8.52366	1.90429e-13	5.51274e-12	20.1354
SORBS1	-1.1976	7.23293	-8.51858	1.95286e-13	5.61844e-12	20.1106
COL4A1	1.48839	8.41562	8.51718	1.96652e-13	5.65077e-12	20.1037
PRAC1	-1.03581	7.05271	-8.51418	1.99594e-13	5.72825e-12	20.0891
ALPL	1.65411	7.9733	8.49343	2.21228e-13	6.29488e-12	19.9878
TNFRSF17	1.60231	6.40953	8.47529	2.42043e-13	6.82879e-12	19.8993
TMIGD1	-2.71579	7.21564	-8.46369	2.56367e-13	7.18938e-12	19.8427
LILRB1	1.08572	7.62063	8.45482	2.67891e-13	7.45955e-12	19.7994
GPX8	1.04768	6.14835	8.44751	2.77767e-13	7.71525e-12	19.7637
CCDC69	1.10199	7.707	8.44428	2.82249e-13	7.80252e-12	19.748
ANGPTL4	1.3793	7.66431	8.43795	2.91242e-13	8.02258e-12	19.7171
CXCL9	2.13363	7.15432	8.42274	3.1404e-13	8.59976e-12	19.6429
RASGRP3	1.46284	6.89009	8.40642	3.40469e-13	9.29075e-12	19.5634
TLR4	1.36688	8.24207	8.39354	3.6289e-13	9.81066e-12	19.5006
SLC4A4	-1.77764	9.76144	-8.37274	4.02246e-13	1.07623e-11	19.3992
CA1	-2.90114	8.84255	-8.36964	4.08459e-13	1.09035e-11	19.3842
CDKN2B	-1.0341	8.4395	-8.36739	4.13041e-13	1.10132e-11	19.3732
SAMD13	-1.04123	6.33139	-8.35567	4.37706e-13	1.15912e-11	19.3161
FCGR2B	1.65953	9.88858	8.35287	4.43809e-13	1.17395e-11	19.3025
TFEC	1.07911	5.92298	8.35179	4.4619e-13	1.17891e-11	19.2972
BGN	1.76075	9.42979	8.34878	4.52874e-13	1.19387e-11	19.2826
SLC9A2	-1.54592	8.88607	-8.3452	4.60966e-13	1.21246e-11	19.2651
CSF3R	1.98927	7.37802	8.32201	5.16972e-13	1.3476e-11	19.1523
FCGR2A	2.25066	7.88092	8.32075	5.20204e-13	1.35451e-11	19.1461
IGKV1D-27	2.48618	9.78914	8.31599	5.32592e-13	1.38522e-11	19.123
NCF4	1.1826	8.15102	8.31256	5.41719e-13	1.40738e-11	19.1062
GAL3ST2	-1.03979	9.38527	-8.31058	5.47037e-13	1.41804e-11	19.0966
NRG1	1.76088	8.00938	8.30512	5.62015e-13	1.45202e-11	19.07
HEPACAM2	-2.50634	8.13227	-8.29211	5.99339e-13	1.53991e-11	19.0068
SLFN11	1.39946	7.70339	8.26281	6.92674e-13	1.74887e-11	18.8643
RGS5	1.82182	8.72215	8.25155	7.32298e-13	1.83106e-11	18.8096
CYTIP	1.63646	8.12946	8.24977	7.38758e-13	1.84523e-11	18.8009
IFI16	1.0414	8.57927	8.24748	7.47175e-13	1.86426e-11	18.7898
ENTPD1	1.3833	8.65535	8.24069	7.72637e-13	1.92573e-11	18.7568
IL2RA	1.45137	7.31787	8.23139	8.08925e-13	2.00758e-11	18.7117
ERO1L	1.29152	10.5191	8.21183	8.90942e-13	2.19709e-11	18.6166
PLEKHS1	1.41553	7.63025	8.20425	9.24883e-13	2.27118e-11	18.5798
ELTD1	1.87231	7.47952	8.18958	9.943e-13	2.42884e-11	18.5086
OGN	-1.42728	5.35093	-8.18706	1.00674e-12	2.45665e-11	18.4964
FER1L4	1.09881	7.27745	8.17797	1.0529e-12	2.55591e-11	18.4523
LILRB2	1.34219	7.72881	8.1523	1.19495e-12	2.86492e-11	18.3278
GBP2	1.21108	8.24697	8.15202	1.19657e-12	2.86586e-11	18.3264
ASAP1	1.05761	8.57745	8.1449	1.23935e-12	2.95919e-11	18.2919
SYTL2	-1.30594	8.34916	-8.12733	1.35139e-12	3.21027e-11	18.2067
VNN1	2.33682	8.86293	8.12674	1.35534e-12	3.21639e-11	18.2038
SEMA6A	-1.21153	8.75221	-8.11804	1.4147e-12	3.34023e-11	18.1617
PLEK	2.29436	7.86874	8.09686	1.5702e-12	3.6702e-11	18.0591
JAK3	1.04802	7.4813	8.08378	1.67457e-12	3.89829e-11	17.9958
BASP1	1.04921	9.33212	8.07925	1.71238e-12	3.9628e-11	17.9738
CHST11	1.12158	8.89563	8.07809	1.72217e-12	3.98149e-11	17.9682
SERPINB9	1.44417	8.87592	8.06807	1.80919e-12	4.17026e-11	17.9197
THEMIS2	1.23194	7.98818	8.06357	1.84973e-12	4.2511e-11	17.8979
IGKV6-21	2.39932	8.59583	8.0605	1.87785e-12	4.31146e-11	17.8831
PTGDR	-1.12531	7.60696	-8.05502	1.92916e-12	4.41622e-11	17.8566
IL10RA	1.11279	8.20616	8.0459	2.0177e-12	4.60986e-11	17.8124
SOCS3	1.68518	8.80715	8.03523	2.12633e-12	4.83434e-11	17.7608
GMFG	1.25417	8.19384	8.02832	2.19984e-12	4.98689e-11	17.7274
CEMIP	2.24544	7.93009	7.9958	2.58107e-12	5.76242e-11	17.5702
KDR	1.39404	7.92821	7.99557	2.58399e-12	5.76242e-11	17.5691
SERPINE2	1.31487	7.59907	7.99064	2.64724e-12	5.8922e-11	17.5453
ENG	1.22753	9.39837	7.98431	2.73093e-12	6.06687e-11	17.5147
CASP1	1.01811	9.06628	7.97983	2.79158e-12	6.18393e-11	17.4931
SELE	2.46499	7.08123	7.9672	2.97016e-12	6.53604e-11	17.4321
FLT1	1.2665	7.37949	7.96564	2.99299e-12	6.57386e-11	17.4246
SATB2	-1.38325	10.2784	-7.95884	3.09459e-12	6.76513e-11	17.3918
PSAT1	1.17865	6.95015	7.95701	3.12256e-12	6.8135e-11	17.3829
BDH1	-1.06903	8.05609	-7.94399	3.32853e-12	7.24258e-11	17.3201
PDE3A	-1.09079	8.80801	-7.93589	3.46343e-12	7.49412e-11	17.281
CA7	-1.92613	7.9117	-7.9294	3.57555e-12	7.69387e-11	17.2497
PRR15	-1.07065	9.49524	-7.92552	3.64429e-12	7.82013e-11	17.231
CSF2RB	1.26745	8.40145	7.92246	3.69937e-12	7.92373e-11	17.2162
UNC5CL	1.0349	6.74001	7.91613	3.81591e-12	8.15834e-11	17.1857
SGK2	-1.19397	8.01304	-7.88858	4.36765e-12	9.23627e-11	17.0529
EMR3	1.2653	6.23292	7.88125	4.52745e-12	9.53957e-11	17.0176
HNF1A-AS1	-1.59406	7.50954	-7.87863	4.5858e-12	9.64508e-11	17.005
GK	1.00463	10.3318	7.86835	4.82267e-12	1.00887e-10	16.9555
PHLPP2	-1.14721	8.19137	-7.85191	5.22692e-12	1.08737e-10	16.8764
SLA	1.17089	7.16318	7.84837	5.31822e-12	1.10352e-10	16.8593
PXDN	1.45492	8.71831	7.84331	5.45176e-12	1.12731e-10	16.8349
DMBT1	2.45891	10.7664	7.84205	5.48527e-12	1.13323e-10	16.8289
LILRB4	1.18582	7.6304	7.83327	5.72626e-12	1.17469e-10	16.7866
FCGR1A	1.61567	6.335	7.83046	5.8054e-12	1.18779e-10	16.7732
FSTL1	1.33114	9.48659	7.82101	6.08029e-12	1.24146e-10	16.7277
HNF1B	-1.02028	7.94898	-7.81382	6.29763e-12	1.28063e-10	16.6931
KCNA3	1.38477	7.34468	7.81187	6.35808e-12	1.29111e-10	16.6838
CES2	-1.0775	10.026	-7.78346	7.30535e-12	1.46007e-10	16.5472
IGLV9-49	1.43239	9.32689	7.7653	7.98298e-12	1.58463e-10	16.46
FPR1	1.78412	6.94519	7.75913	8.22742e-12	1.62733e-10	16.4304
CHST5	-1.30934	9.37247	-7.75899	8.23304e-12	1.62733e-10	16.4297
VSIG2	-1.08068	9.57102	-7.75711	8.30903e-12	1.63819e-10	16.4207
SERPINB5	2.2079	8.83567	7.75468	8.40831e-12	1.6558e-10	16.409
FMO5	-1.47471	7.98983	-7.74369	8.87142e-12	1.73877e-10	16.3563
KLK1	-1.05171	8.68764	-7.73858	9.09586e-12	1.77976e-10	16.3318
SLC16A9	-1.54869	6.95983	-7.73105	9.43625e-12	1.83865e-10	16.2957
SNORA71B	-1.17728	10.1772	-7.73075	9.45017e-12	1.83982e-10	16.2942
IGFBP5	1.78941	9.47327	7.72873	9.54373e-12	1.85339e-10	16.2845
SCNN1B	-1.80345	9.05133	-7.72831	9.56323e-12	1.85563e-10	16.2825
LOC101930405	1.36377	7.00006	7.7227	9.82848e-12	1.90393e-10	16.2556
ANGPTL1	-1.21452	5.32445	-7.71752	1.00801e-11	1.94458e-10	16.2308
CD180	1.79883	7.2618	7.71626	1.01423e-11	1.95335e-10	16.2247
ITGB2	1.15047	8.60149	7.71283	1.03131e-11	1.98297e-10	16.2083
TNC	2.15598	9.0532	7.71112	1.03997e-11	1.99468e-10	16.2001
STX11	1.40363	8.1062	7.70636	1.0644e-11	2.03652e-10	16.1773
BIN2	1.10414	7.06995	7.70234	1.08548e-11	2.07005e-10	16.158
LILRB3	1.33885	7.5623	7.6967	1.11571e-11	2.12343e-10	16.131
CCL23	-1.28726	5.88526	-7.68137	1.20228e-11	2.27556e-10	16.0576
FAM49A	1.24002	7.83108	7.67075	1.26611e-11	2.37756e-10	16.0067
SAMHD1	1.02177	8.98495	7.66712	1.28873e-11	2.41673e-10	15.9893
CR1	1.71235	6.70292	7.66112	1.32695e-11	2.48181e-10	15.9606
IGKV2D-40	3.2986	7.47951	7.65398	1.37391e-11	2.55936e-10	15.9265
RNU6-570P	-1.08343	5.35682	-7.64796	1.41472e-11	2.62699e-10	15.8977
PLAUR	1.03914	9.88586	7.64609	1.42771e-11	2.64403e-10	15.8887
FLI1	1.05701	7.49802	7.64184	1.45753e-11	2.68934e-10	15.8684
IFIT3	1.04677	6.96449	7.63876	1.47956e-11	2.72782e-10	15.8537
SLC16A4	1.1887	6.61327	7.63458	1.50997e-11	2.77292e-10	15.8337
KRT6A	1.31942	8.56739	7.62761	1.56203e-11	2.85502e-10	15.8004
WNT5A	1.78695	7.37512	7.62558	1.57753e-11	2.8811e-10	15.7907
PROK2	1.73341	7.97922	7.62013	1.61995e-11	2.94703e-10	15.7646
CYP2B7P	-1.17441	5.77786	-7.60817	1.71694e-11	3.1065e-10	15.7075
EFCAB4B	-1.21543	8.11007	-7.59232	1.85446e-11	3.33203e-10	15.6318
CXCR2	1.8373	6.17322	7.59214	1.85608e-11	3.33237e-10	15.6309
TREM1	2.0228	6.93508	7.58851	1.88915e-11	3.38652e-10	15.6135
PLCE1	-1.14574	9.06716	-7.58363	1.93445e-11	3.4624e-10	15.5903
SLC6A20	1.38426	8.02203	7.57945	1.9742e-11	3.52273e-10	15.5703
ANGPT2	1.31534	6.47717	7.57501	2.01726e-11	3.59131e-10	15.5491
AGT	1.04133	7.23133	7.56287	2.13972e-11	3.78618e-10	15.4912
PDZK1IP1	1.28842	10.4364	7.55995	2.17027e-11	3.83733e-10	15.4773
CYP2J2	-1.05952	7.75074	-7.54762	2.30411e-11	4.04635e-10	15.4185
LCP2	1.35879	8.84329	7.52408	2.58297e-11	4.4887e-10	15.3063
WISP1	1.08031	7.43708	7.51877	2.6503e-11	4.58861e-10	15.281
IGKV2OR22-4	1.26228	6.09054	7.51454	2.70522e-11	4.67674e-10	15.2608
IL1B	2.43195	8.99121	7.49028	3.04278e-11	5.20241e-10	15.1453
MYO1F	1.02434	7.85321	7.47139	3.33436e-11	5.6512e-10	15.0555
F2RL2	1.27427	6.93117	7.4574	3.56791e-11	6.00337e-10	14.989
PIGZ	-1.37493	7.97642	-7.45513	3.60738e-11	6.06101e-10	14.9782
GREM2	-1.18187	7.12507	-7.45244	3.65463e-11	6.13598e-10	14.9654
OLFML2B	1.12116	6.65945	7.44467	3.79474e-11	6.35749e-10	14.9285
DOCK2	1.21399	7.97144	7.444	3.80699e-11	6.36885e-10	14.9253
IGSF6	1.4937	8.63643	7.43504	3.97568e-11	6.63202e-10	14.8827
ATP2C2	-1.10098	8.8218	-7.42629	4.14754e-11	6.8793e-10	14.8412
FBN1	1.50439	7.81024	7.42289	4.21617e-11	6.98319e-10	14.8251
EDN3	-1.06805	8.41186	-7.41814	4.31408e-11	7.12006e-10	14.8025
FPR2	1.92545	6.12239	7.41179	4.44858e-11	7.31097e-10	14.7724
IL1A	1.97078	6.7093	7.40982	4.49103e-11	7.37555e-10	14.763
NEDD4L	-1.17015	9.64128	-7.40904	4.50807e-11	7.39311e-10	14.7593
ALDH1L2	1.26742	6.68479	7.40468	4.60408e-11	7.52936e-10	14.7386
TMEM163	1.01462	6.51437	7.39759	4.76459e-11	7.75525e-10	14.705
CD53	1.47557	9.42637	7.3974	4.76883e-11	7.75525e-10	14.7041
IL13RA2	2.04924	5.73567	7.392	4.89489e-11	7.92157e-10	14.6785
BTK	1.18902	6.40825	7.38835	4.98193e-11	8.03453e-10	14.6612
KLHL5	1.4481	7.0849	7.37996	5.18774e-11	8.34911e-10	14.6214
CASP5	1.52151	10.2313	7.36649	5.53622e-11	8.84884e-10	14.5576
STC1	1.95144	7.01922	7.36427	5.59582e-11	8.91962e-10	14.5471
LCP1	1.43056	9.76341	7.35187	5.94092e-11	9.41818e-10	14.4884
MIR155HG	1.33076	5.96107	7.35081	5.97117e-11	9.45969e-10	14.4834
IGHV1OR15-1	2.50545	9.41536	7.3464	6.09978e-11	9.63723e-10	14.4625
CD86	1.12301	6.53582	7.34036	6.27984e-11	9.88821e-10	14.4339
SEMA4G	-1.05724	9.32528	-7.3401	6.28789e-11	9.89419e-10	14.4326
IL1R1	1.25741	8.57825	7.33389	6.47889e-11	1.01604e-09	14.4033
WIPF1	1.07548	9.23014	7.32727	6.68876e-11	1.04404e-09	14.372
SERPINE1	1.93812	8.15734	7.3241	6.79183e-11	1.05818e-09	14.357
LAMP3	1.23208	7.77013	7.3185	6.9774e-11	1.08257e-09	14.3305
VCAN	1.5293	8.48643	7.30328	7.50819e-11	1.15522e-09	14.2585
GK3P	1.02775	8.60321	7.29566	7.78851e-11	1.1941e-09	14.2226
SERPINB3	3.58985	7.0601	7.28759	8.09707e-11	1.23734e-09	14.1844
RHOH	1.36113	7.77784	7.27883	8.44579e-11	1.28725e-09	14.143
RETNLB	-2.10291	8.07973	-7.27458	8.62004e-11	1.31038e-09	14.123
NNMT	1.20192	8.35434	7.26771	8.90965e-11	1.35e-09	14.0906
KCND3	1.15238	7.561	7.26692	8.94334e-11	1.35423e-09	14.0869
NCKAP1L	1.1795	7.87791	7.26401	9.06949e-11	1.36888e-09	14.0731
CTSK	1.51381	9.05943	7.25137	9.63747e-11	1.44898e-09	14.0135
CD93	1.27598	8.41988	7.25035	9.68504e-11	1.45332e-09	14.0087
CDK14	1.13745	7.31706	7.24482	9.94569e-11	1.48764e-09	13.9826
CCR2	1.06488	6.08074	7.22764	1.08011e-10	1.59714e-09	13.9017
GLDN	-1.80752	7.11669	-7.22656	1.08574e-10	1.60445e-09	13.8966
CDH5	1.12313	8.46544	7.21833	1.12946e-10	1.66483e-09	13.8578
IGKV1D-8	1.41911	7.1553	7.21666	1.13855e-10	1.67611e-09	13.85
SAMSN1	1.27085	6.01641	7.216	1.14216e-10	1.68036e-09	13.8468
LOX	1.28914	7.37757	7.21578	1.14339e-10	1.68061e-09	13.8458
LOC728715	1.2857	5.69522	7.19439	1.26692e-10	1.85221e-09	13.7451
FCER1G	1.45471	7.79894	7.18842	1.30371e-10	1.90362e-09	13.717
AZGP1	1.40825	7.81074	7.18058	1.35363e-10	1.96542e-09	13.6802
ANKRD22	1.01994	8.82056	7.16752	1.44103e-10	2.08324e-09	13.6188
THY1	1.34926	8.17456	7.16045	1.49069e-10	2.14571e-09	13.5856
MNDA	1.59234	5.97127	7.14796	1.58255e-10	2.2511e-09	13.5269
MGAM	1.80246	6.57018	7.14345	1.61705e-10	2.29081e-09	13.5057
TLR6	1.19956	6.67664	7.13857	1.65528e-10	2.3394e-09	13.4828
ELMO1	1.10802	8.29068	7.10683	1.9266e-10	2.6917e-09	13.3339
ADAM19	1.03159	8.33201	7.10243	1.96753e-10	2.73739e-09	13.3133
ROBO1	1.1541	8.06828	7.09847	2.0051e-10	2.78302e-09	13.2948
C4B	1.34667	8.23793	7.073	2.26438e-10	3.11691e-09	13.1755
IGKV5-2	1.60863	7.88056	7.06519	2.35031e-10	3.21807e-09	13.139
DOCK8	1.1173	8.24933	7.06318	2.37294e-10	3.23954e-09	13.1296
TDO2	2.11531	6.41576	7.04948	2.53313e-10	3.4421e-09	13.0655
SULT1A2	-1.16948	7.74333	-7.04821	2.54863e-10	3.46115e-09	13.0596
LILRA3	1.48582	7.01502	7.04679	2.5659e-10	3.47851e-09	13.0529
PBLD	-1.20819	7.31611	-7.03921	2.66033e-10	3.59399e-09	13.0175
CCL18	2.02412	8.68044	7.02999	2.77969e-10	3.7337e-09	12.9745
COL4A2	1.10156	8.58326	7.02987	2.78137e-10	3.7337e-09	12.9739
CCDC88A	1.13177	6.91938	7.02242	2.88183e-10	3.86137e-09	12.9391
INHBA	1.82514	7.337	7.00926	3.06819e-10	4.08578e-09	12.8776
NPY4R	-1.4078	6.19679	-7.00596	3.11674e-10	4.14806e-09	12.8623
FADS2	1.40933	8.69858	7.00254	3.16787e-10	4.20743e-09	12.8463
CCL3	1.20048	7.28133	6.99697	3.25295e-10	4.29257e-09	12.8203
ST8SIA4	1.22399	6.93291	6.99518	3.28072e-10	4.32187e-09	12.812
DYSF	1.31791	7.11024	6.98726	3.40671e-10	4.47016e-09	12.775
GALNT12	-1.19052	9.17173	-6.98312	3.47436e-10	4.54102e-09	12.7558
C5AR1	1.10794	7.59369	6.97247	3.65475e-10	4.75546e-09	12.7061
HSD11B2	-1.48924	9.66962	-6.96637	3.76223e-10	4.87355e-09	12.6777
TMTC1	1.03346	6.87506	6.96167	3.84722e-10	4.97534e-09	12.6558
KMO	1.11943	5.58591	6.95044	4.05793e-10	5.23042e-09	12.6036
HLA-DOB	1.11227	6.90915	6.94299	4.20393e-10	5.40963e-09	12.5689
CNN1	-1.07196	7.74868	-6.93839	4.29688e-10	5.50795e-09	12.5475
IKZF3	1.15488	7.71659	6.93745	4.31599e-10	5.52941e-09	12.5431
TM4SF18	1.05455	7.01913	6.92903	4.49181e-10	5.72946e-09	12.504
BCL2A1	1.52782	7.05506	6.92857	4.5016e-10	5.73795e-09	12.5019
TFCP2L1	-1.11364	9.73674	-6.92739	4.52692e-10	5.76478e-09	12.4964
IGLV7-46	2.21052	8.50548	6.89506	5.2766e-10	6.63247e-09	12.3462
SLC2A3	1.51761	8.2638	6.88781	5.4608e-10	6.82351e-09	12.3126
S100A12	2.49186	6.72121	6.88708	5.47976e-10	6.84354e-09	12.3092
KCNJ15	1.53002	6.46628	6.84897	6.56224e-10	8.04876e-09	12.1326
GPR116	1.27038	7.2001	6.84846	6.57794e-10	8.06377e-09	12.1302
HEG1	1.08961	8.1613	6.84236	6.77048e-10	8.28238e-09	12.102
RNY1P5	-1.07655	4.98609	-6.84088	6.81797e-10	8.3361e-09	12.0951
GJA1	1.35798	7.77288	6.83468	7.02038e-10	8.55384e-09	12.0664
TLR8	1.10177	6.17187	6.81495	7.70596e-10	9.23764e-09	11.9752
CCR1	1.3216	6.66533	6.80036	8.25468e-10	9.82969e-09	11.9078
TAGAP	1.45843	7.19025	6.79984	8.2751e-10	9.84897e-09	11.9054
CD27	1.20114	8.48817	6.77687	9.22123e-10	1.09193e-08	11.7993
SERPINB7	2.50013	6.625	6.77488	9.30798e-10	1.10108e-08	11.7902
EDNRA	1.54667	7.46486	6.7722	9.42624e-10	1.11451e-08	11.7778
BCL6	1.204	7.70964	6.76804	9.61249e-10	1.1325e-08	11.7586
BEST4	-1.57806	7.90728	-6.76723	9.6494e-10	1.13513e-08	11.7549
GPR110	1.75593	7.02063	6.75648	1.01503e-09	1.19045e-08	11.7053
CA2	-1.32196	10.2069	-6.75144	1.03937e-09	1.21532e-08	11.6821
DSG3	2.12873	7.47936	6.74639	1.06435e-09	1.24143e-08	11.6589
CSGALNACT1	1.0407	6.22041	6.73322	1.13233e-09	1.30892e-08	11.5982
LY96	1.51692	6.87491	6.73204	1.13863e-09	1.31555e-08	11.5928
PTPRC	1.40459	8.65502	6.71922	1.20935e-09	1.3849e-08	11.5338
COL1A1	1.31822	10.0108	6.70621	1.2855e-09	1.46562e-08	11.474
SELPLG	1.10319	8.37876	6.70579	1.28804e-09	1.4678e-08	11.4721
CCL4L2	1.65772	7.28226	6.69776	1.33755e-09	1.51759e-08	11.4352
TMEM236	-1.72094	8.04203	-6.69131	1.37858e-09	1.56182e-08	11.4056
MX2	1.13545	7.28952	6.68181	1.44143e-09	1.62805e-08	11.3619
CDH11	1.04699	8.51415	6.67777	1.46898e-09	1.65697e-08	11.3434
SLC30A10	-1.59491	7.26397	-6.67393	1.49563e-09	1.68297e-08	11.3258
ALDOB	2.21949	9.09225	6.67257	1.50525e-09	1.69297e-08	11.3195
CYBB	1.23401	9.29176	6.67114	1.51534e-09	1.70268e-08	11.313
FAM65B	1.34205	7.13085	6.66603	1.55207e-09	1.74059e-08	11.2895
MCOLN2	-1.08935	7.42128	-6.66269	1.57654e-09	1.76209e-08	11.2742
CYYR1	1.09892	7.68303	6.64032	1.75059e-09	1.92888e-08	11.1717
SPP1	2.06842	7.74113	6.63756	1.77333e-09	1.94659e-08	11.1591
C1S	1.34476	9.50911	6.62385	1.89076e-09	2.06091e-08	11.0963
SLC43A3	1.00514	8.53354	6.60991	2.01797e-09	2.18831e-08	11.0326
COL15A1	1.20904	8.31072	6.60539	2.06104e-09	2.22983e-08	11.012
RNU5A-8P	1.17094	6.24815	6.59518	2.16169e-09	2.32791e-08	10.9653
COL1A2	1.31824	9.67604	6.59312	2.18258e-09	2.34809e-08	10.9559
KLK10	1.84542	8.74141	6.59303	2.18345e-09	2.34809e-08	10.9555
SLCO1B3	2.27816	6.17114	6.58299	2.28815e-09	2.44601e-08	10.9097
MGP	1.58377	7.56524	6.5731	2.39623e-09	2.54985e-08	10.8645
NABP1	1.00932	8.76632	6.56296	2.51217e-09	2.66228e-08	10.8183
LRRK2	1.41403	6.02515	6.5617	2.52694e-09	2.67308e-08	10.8125
KRT6B	1.20599	7.40928	6.55372	2.62267e-09	2.76556e-08	10.7762
COL5A2	1.09104	7.20922	6.54642	2.71339e-09	2.85346e-08	10.7429
G0S2	1.41615	8.89166	6.54589	2.72005e-09	2.85661e-08	10.7405
LRRC31	-1.16906	6.76111	-6.53698	2.8352e-09	2.96818e-08	10.6999
MME	1.43149	7.177	6.53065	2.91998e-09	3.04871e-08	10.6711
SLC10A5	-1.27986	7.42156	-6.52886	2.9443e-09	3.07135e-08	10.663
COL12A1	1.78213	8.45842	6.52703	2.96951e-09	3.09488e-08	10.6547
ARHGDIB	1.03265	9.27876	6.52377	3.01488e-09	3.13236e-08	10.6398
FAP	1.62605	5.70232	6.50909	3.2277e-09	3.33859e-08	10.5731
CLEC4A	1.01269	5.88651	6.50239	3.32975e-09	3.43196e-08	10.5427
SLAMF6	1.29168	7.24194	6.49836	3.39267e-09	3.49063e-08	10.5244
CHI3L2	1.46796	6.20907	6.4938	3.46533e-09	3.55597e-08	10.5037
TCEA3	-1.08241	8.80935	-6.49345	3.47092e-09	3.55862e-08	10.5021
SLC11A1	1.2929	6.78735	6.49221	3.49099e-09	3.57757e-08	10.4964
SERPINB4	2.60035	6.55855	6.49154	3.50185e-09	3.58713e-08	10.4934
GPR97	1.11072	7.0303	6.48792	3.56112e-09	3.64144e-08	10.477
CALCRL	1.445	7.37144	6.48651	3.58462e-09	3.66225e-08	10.4706
LILRA5	1.30131	6.40369	6.46879	3.89159e-09	3.95162e-08	10.3902
CLEC6A	1.13587	5.2898	6.46433	3.97298e-09	4.02357e-08	10.37
MFAP5	-1.19959	6.38579	-6.46419	3.97543e-09	4.02357e-08	10.3694
MIR223	1.37509	6.39349	6.44286	4.38838e-09	4.3929e-08	10.2727
PTGS2	2.12979	8.33923	6.43551	4.54022e-09	4.52159e-08	10.2395
ZG16	-2.17988	9.63126	-6.43164	4.62214e-09	4.59141e-08	10.222
LILRA1	1.00423	6.84161	6.43066	4.64319e-09	4.60838e-08	10.2176
SLAMF1	1.04338	6.27678	6.42865	4.68659e-09	4.64751e-08	10.2085
ENKUR	1.42889	5.34245	6.41927	4.8942e-09	4.83281e-08	10.1661
MEDAG	1.25052	6.80925	6.40601	5.20351e-09	5.10586e-08	10.1062
TMEM156	1.22235	6.05196	6.38353	5.77269e-09	5.61464e-08	10.0047
REG3A	2.98198	8.00081	6.38035	5.8579e-09	5.69039e-08	9.9904
AIM2	1.18876	6.17744	6.37547	5.99134e-09	5.80308e-08	9.96838
TFF1	1.29883	10.6648	6.37401	6.03161e-09	5.83966e-08	9.96183
ADH1B	-1.43162	6.78297	-6.36468	6.29684e-09	6.07374e-08	9.91978
CD163	1.11494	6.51474	6.33211	7.31544e-09	6.95549e-08	9.77326
TMEM45A	1.06141	5.97415	6.33028	7.37732e-09	7.00575e-08	9.76503
C1orf210	-1.00841	8.8221	-6.31756	7.82164e-09	7.38257e-08	9.70789
CYP2B6	-1.35211	6.58187	-6.31108	8.05811e-09	7.57947e-08	9.6788
GLT1D1	1.32125	6.30686	6.30751	8.19137e-09	7.69414e-08	9.66277
ACSL1	1.41095	8.3591	6.30145	8.42217e-09	7.89185e-08	9.63563
SELL	1.76671	7.88247	6.2998	8.48644e-09	7.94568e-08	9.6282
CEP170	1.14395	6.9207	6.2817	9.22144e-09	8.57527e-08	9.54706
CCL3L3	1.02719	8.24999	6.27389	9.55732e-09	8.84878e-08	9.51212
GPR183	1.07812	6.98273	6.25439	1.04506e-08	9.57315e-08	9.42485
CYSLTR1	1.05012	6.5328	6.2427	1.10246e-08	1.00594e-07	9.37264
DEFB4B	1.42149	6.21379	6.2244	1.19867e-08	1.08481e-07	9.29094
LAPTM5	1.09233	10.2564	6.209	1.28603e-08	1.15445e-07	9.22225
GLIPR1	1.32311	8.65444	6.19101	1.39606e-08	1.24317e-07	9.14211
PDGFRB	1.13575	8.14964	6.17359	1.51141e-08	1.33416e-07	9.06461
LUM	1.33929	9.58958	6.16889	1.54407e-08	1.36196e-07	9.04374
RBMS1P1	1.28532	7.0244	6.14584	1.71485e-08	1.49954e-07	8.94136
ANGPTL2	1.21178	8.37155	6.14177	1.74683e-08	1.52522e-07	8.92333
HCAR3	2.1501	7.10527	6.12818	1.8581e-08	1.60613e-07	8.86306
MOGAT2	-1.24593	8.1197	-6.12726	1.86587e-08	1.61224e-07	8.85899
FAM3B	1.21535	6.06765	6.12049	1.92415e-08	1.65646e-07	8.82898
HKDC1	1.14962	7.53327	6.11411	1.98064e-08	1.70132e-07	8.80075
CCL4	1.28029	5.21373	6.10233	2.08934e-08	1.78679e-07	8.74862
NXPE4	-1.7549	9.83384	-6.0741	2.37433e-08	2.00549e-07	8.62388
APOBEC1	1.34732	6.89604	6.07203	2.39677e-08	2.02224e-07	8.61471
MYO1A	-1.08795	9.26679	-6.02367	2.98185e-08	2.4624e-07	8.40169
SPARC	1.09475	10.8716	6.01976	3.03494e-08	2.4993e-07	8.38448
CXCL6	1.23056	6.61494	6.00891	3.18705e-08	2.6161e-07	8.33679
REG4	1.52516	10.3101	5.98406	3.56425e-08	2.89917e-07	8.22774
CHN1	1.18312	6.67284	5.98131	3.60858e-08	2.93012e-07	8.21569
CD79A	1.55881	9.47853	5.98001	3.62978e-08	2.94221e-07	8.20998
LAMC2	1.10313	9.14895	5.97714	3.67691e-08	2.97523e-07	8.19741
TNFAIP6	2.17243	6.719	5.97087	3.78207e-08	3.05184e-07	8.16992
CFTR	-1.12924	9.38004	-5.9679	3.83288e-08	3.0875e-07	8.15691
FFAR2	1.47777	6.7594	5.96529	3.87795e-08	3.1195e-07	8.14552
PCOLCE	1.02415	9.07461	5.9627	3.92343e-08	3.15282e-07	8.13415
SERPING1	1.10183	9.14241	5.96109	3.95182e-08	3.17344e-07	8.12713
PTP4A3	1.01164	8.49235	5.94034	4.33747e-08	3.45574e-07	8.03638
CORO1A	1.03515	9.16324	5.93906	4.36256e-08	3.47217e-07	8.03076
CCDC3	1.15152	7.89931	5.93567	4.42927e-08	3.51565e-07	8.01597
RNU6-1003P	1.01731	4.51704	5.93284	4.48581e-08	3.5569e-07	8.00361
ITGA5	1.2596	9.0861	5.92992	4.54484e-08	3.59881e-07	7.99087
AKR1B1	1.10674	8.77204	5.92737	4.59704e-08	3.63274e-07	7.97974
P2RY13	1.21224	6.44898	5.89029	5.42669e-08	4.21264e-07	7.81809
B3GALT1	-1.4872	8.08986	-5.85778	6.27383e-08	4.79048e-07	7.6768
CD69	1.09779	7.00594	5.8524	6.42612e-08	4.89393e-07	7.65344
CHRDL1	-1.03807	6.91219	-5.84719	6.57695e-08	4.99573e-07	7.63085
LOC100128816	-1.02814	8.62325	-5.82075	7.39805e-08	5.56861e-07	7.5163
SPINK4	1.7743	9.84194	5.81676	7.53056e-08	5.64647e-07	7.49901
IL7R	1.42451	8.50293	5.76281	9.56569e-08	7.03214e-07	7.26617
VCAM1	1.15252	7.70117	5.74268	1.04562e-07	7.6338e-07	7.17955
MMP2	1.37439	9.54589	5.73854	1.06492e-07	7.75731e-07	7.16176
RGS1	1.23192	6.39182	5.72833	1.11407e-07	8.07536e-07	7.11786
IL6	2.04545	6.56369	5.72576	1.12676e-07	8.15463e-07	7.10684
SLC17A4	-1.35096	7.09082	-5.70116	1.25582e-07	8.99927e-07	7.00135
MCTP1	1.0556	7.19461	5.68674	1.33812e-07	9.52751e-07	6.93961
CLEC4E	1.1882	4.90107	5.68456	1.35103e-07	9.60772e-07	6.93027
MIR142	1.24076	5.95396	5.66065	1.50071e-07	1.05245e-06	6.8281
VSNL1	1.01882	7.90429	5.66064	1.50073e-07	1.05245e-06	6.82808
PRRX1	1.29024	7.46655	5.65818	1.51707e-07	1.0621e-06	6.81756
COL3A1	1.14197	9.86607	5.65649	1.52832e-07	1.06891e-06	6.81037
NXPE2	-1.04542	7.06229	-5.64551	1.60379e-07	1.11599e-06	6.76351
OSM	1.46094	7.08009	5.62158	1.78104e-07	1.22724e-06	6.6616
MEP1A	-1.50281	9.87933	-5.62002	1.79323e-07	1.23421e-06	6.65497
CES3	-1.00495	8.69637	-5.61403	1.84082e-07	1.26358e-06	6.62951
TMEM71	1.01461	6.14673	5.57695	2.16437e-07	1.45618e-06	6.47217
CXCL5	1.38183	7.86254	5.55612	2.36999e-07	1.57891e-06	6.38399
ACSM3	-1.01394	7.79178	-5.52776	2.68101e-07	1.76492e-06	6.26422
KLK6	1.69403	6.79607	5.52294	2.73768e-07	1.79918e-06	6.24391
IL33	1.01288	6.33036	5.51632	2.81745e-07	1.84796e-06	6.21602
MYH11	-1.23575	8.85284	-5.51582	2.82354e-07	1.85091e-06	6.21392
CATSPERB	1.23933	7.33066	5.478	3.32607e-07	2.15009e-06	6.05489
SLC26A4	1.20827	5.44713	5.4345	4.013e-07	2.54612e-06	5.87268
NID1	1.00063	8.16442	5.42469	4.1861e-07	2.64514e-06	5.8317
TFPI	1.04014	6.80095	5.40269	4.60134e-07	2.87633e-06	5.73995
CXCL13	1.74688	7.27731	5.3975	4.70503e-07	2.93563e-06	5.71834
C9orf152	-1.07919	8.45825	-5.35983	5.52955e-07	3.39733e-06	5.56174
B3GALT5	-1.09058	8.38601	-5.35002	5.76652e-07	3.5336e-06	5.52106
TPH1	-1.33226	7.41994	-5.32114	6.52313e-07	3.94742e-06	5.40155
IL18RAP	1.0888	5.90115	5.29218	7.37915e-07	4.40932e-06	5.28207
SYNPO2	-1.00528	7.44754	-5.23594	9.36648e-07	5.47745e-06	5.05107
GFPT2	1.1198	6.56637	5.22429	9.83963e-07	5.734e-06	5.00335
CPB1	-1.20141	6.03553	-5.19563	1.1104e-06	6.40195e-06	4.88633
C3AR1	1.04623	7.50932	5.17328	1.2199e-06	6.95415e-06	4.79531
ANO5	-1.04399	5.96662	-5.13369	1.44038e-06	8.0786e-06	4.63459
HCAR2	1.54551	7.20355	5.1182	1.53681e-06	8.56175e-06	4.57192
CCL2	1.36849	9.17948	5.10234	1.64211e-06	9.08323e-06	4.50784
CFH	1.16635	8.24483	5.06842	1.89136e-06	1.03247e-05	4.37123
INSL5	-1.73822	7.19182	-5.06416	1.92517e-06	1.04945e-05	4.35411
STAP1	1.18995	5.64071	5.04697	2.06766e-06	1.12005e-05	4.28512
RASSF2	1.00691	7.84758	4.95135	3.06896e-06	1.5925e-05	3.90377
OLFM4	1.23098	12.7451	4.94105	3.20161e-06	1.65323e-05	3.86294
GCG	-1.45357	8.58054	-4.93364	3.30038e-06	1.69821e-05	3.83362
SPARCL1	1.07707	9.12272	4.92627	3.40167e-06	1.74533e-05	3.80446
LRRC19	-1.18916	7.95298	-4.85746	4.50485e-06	2.24175e-05	3.5336
DES	-1.08128	9.16181	-4.84452	4.74804e-06	2.35422e-05	3.48293
GUCY1A3	1.02762	7.00602	4.82376	5.16534e-06	2.53845e-05	3.40176
IL24	1.418	6.33313	4.8155	5.34102e-06	2.6154e-05	3.36954
THBS2	1.11172	7.60585	4.79113	5.8938e-06	2.86047e-05	3.27469
TM4SF20	1.77599	6.93642	4.7484	7.00036e-06	3.32931e-05	3.10906
CD177	-1.4227	10.6156	-4.74031	7.23146e-06	3.42803e-05	3.0778
NMUR2	1.62145	6.82069	4.69517	8.66331e-06	4.04832e-05	2.90403
ATOH1	-1.1552	9.7941	-4.67754	9.29447e-06	4.31042e-05	2.83641
NXPE1	-1.32148	10.2768	-4.65879	1.00144e-05	4.61488e-05	2.76471
APOBEC3A	1.04268	7.63003	4.65076	1.03386e-05	4.74742e-05	2.73408
TNFRSF11B	1.09123	7.53328	4.64875	1.04218e-05	4.7809e-05	2.72638
MYRFL	1.03671	5.996	4.58747	1.32793e-05	5.95689e-05	2.49366
UCA1	1.00907	7.95215	4.57887	1.37367e-05	6.13373e-05	2.46116
DKK1	1.19995	6.00757	4.5211	1.72292e-05	7.53097e-05	2.24382
BANK1	1.22201	6.85254	4.5093	1.80411e-05	7.85557e-05	2.19967
SNORD45B	-1.47404	9.22033	-4.50282	1.85034e-05	8.03284e-05	2.17541
HOXD10	-1.22946	6.90623	-4.44334	2.33099e-05	9.91608e-05	1.95415
SLC26A3	-1.44604	11.6795	-4.41038	2.64723e-05	0.000111356	1.83235
REP15	-1.10264	7.00302	-4.36814	3.11335e-05	0.000128824	1.67719
GZMK	1.00989	6.5028	4.30318	3.98822e-05	0.000160798	1.4405
RN7SL368P	1.10237	7.74056	4.23154	5.22724e-05	0.000204526	1.18226
ACTG2	-1.13353	9.74777	-4.17017	6.57607e-05	0.000250693	0.963442
CLCA1	-2.02764	10.0949	-4.05404	0.000100969	0.00036794	0.555472
C3	1.0311	9.90993	4.02041	0.00011416	0.000410491	0.438838
TFPI2	1.10347	5.72736	3.9972	0.000124206	0.000441772	0.358784
FDCSP	1.34282	6.96378	3.98541	0.000129631	0.000459037	0.318217
MS4A12	-1.4907	10.079	-3.68153	0.000379321	0.0011973	-0.696507
PI15	1.62324	7.32015	3.5997	0.000501767	0.00153959	-0.95947
CR2	1.23664	6.69518	3.29672	0.00136298	0.00376471	-1.89292
MS4A1	1.13451	8.34258	3.15686	0.00211916	0.00556763	-2.30176
ITLN1	-1.26728	10.08	-2.87249	0.00499198	0.0118683	-3.08793

## Sheet: WGCNA
REG1B
SERPINB3
REG1A
REG3A
CLCA1
CLDN8
TNIP3
SERPINB4
DUOX2
DUOXA2
VSIG1
IDO1
SERPINB7
EIF1AY
TCN1
DEFA5
UGT2B15
UGT2B11
SLC6A14
TM4SF20
SLCO1B3
UGT2B17
DMBT1
ALDOB
ABCA12
DDX3Y
INSL5
C4BPA
NMUR2
DSG3
RPS4Y1
UTY
VNN1
NOS2
SERPINB5
SNORD45B
KDM5D
SPINK4
KLK6
DEFA6
KLK10
MT-TW
CD177
SERPINA3
CXCL1
LCN2
TXLNGY
BTNL3
SI
GPR110
GLDN
ACKR4
HOXD10
ANPEP
MUC17
ABCG2
REG4
ACTG2
MT1M
TFPI2
CDH3
DKK1
SULT1C2
GSTT1
TRIM40
TPH1
GPR128
IRG1
RN7SL368P
OLFM4
ERAP2
GREM1
HLA-DRB5
SLC7A11
CFI
CLDN1
ANXA10
DEFB4B
GBP4
PI3
BIRC3
ADH1B
CCL21
NPSR1
CPA3
CASP5
VTRNA1-1
ENKUR
C4BPB
CPB1
TM4SF4
SAA1
GSTM1
SNORD116-21
USP9Y
HBB
APOBEC1
CXCL2
CATSPERB
SLC16A9
FABP2
NR4A2
CYR61
MT-TT
MYH11
GPR126
CYP2B6
SLC26A4
PTCH2
MXRA5
MMP13
FADS2
APOL1
XDH
MYRFL
CCL20
UBD
DES
TRIM31
RGS1
HBEGF
SCNN1G
MEP1B
ABI3BP
UCA1
AZGP1
TFF1
FOS
PRKAA2
POSTN
LOC93432
MT-TG
GJA1
HBA2
SLC28A2
RNU4-2
GHR
PCSK1
FOSB
C12orf36
SLC9A3
VIP
C7
LGR5
CP
FAM3B
NPY6R
TGM2
CFB
HAVCR1
SLC15A1
SLC6A20
CYP4F11
ASPN
SAA2
ME1
SLC6A19
MT-TS1
MIR215
STS
IFI44L
ITLN2
ANO5
ACE2
GBP3
OGN
ADAMDEC1
CTSE
HRASLS2
PLEKHS1
STRIP2
F13A1
MT-TD
ITGB6
OR2A7
MFAP5
SLCO1B7
SLITRK6
TM4SF1
VTRNA1-2
KRT6B
LGALS2
SNORA23
KRT6A
HKDC1
MT1F
TNS4
PDZK1IP1
FN1
MS4A8
LAMC2
ZFY
SYNPO2
ANGPTL4
RNU5B-1
FOLH1
SCARNA1
KLK7
SYTL5
GPR15
PCDH20
SAA2-SAA4
F2RL2
SNORD114-3
ND2
EGLN3
EGR1
PP7080
CCL23
SERPINB2
ABHD12B
CYP3A5
PRSS2
RNU5A-8P
CLC
SERPINE2
MT1G
B4GALNT2
SPRR2A
ERO1L
MT-TP
ITGA2
SLC44A5
MUC5B
VSNL1
AREG
CD163
CD55
MIR21
FRZB
PAX8-AS1
CHRDL1
ADAMTS1
TMPRSS15
SCARNA4
IFIT2
RBMY1J
MTNR1A
NTRK2
ACTA2
RSAD2
SATB2-AS1
SFRP2
PNLIPRP2
FSIP2
RNA5SP242
CYP2C18
TRPA1
MT-TE
CHGA
FABP6
SNORD116-6
PRSS1
GBP1
BNIP3
ALDH1A2
GREM2
SNORD116-24
TMEM45A
MCOLN2
EDIL3
ANGPTL1
RND1
KCND3
SLC16A4
MT1H
SNORD116-26
MIR194-1
ASS1P11
LRRC66
CYP2B7P
MIR145
NR4A1
RNA5SP85
CNTN3
CYP3A4
ARL14
GDF15
LRP4
SNORA71B
SNORD58A
HTR1D
SAMD9L
LIFR
BRINP3
STMN2
PSAT1
NETO2
RNY1P5
HOXD13
CNN1
FAM177B
RN7SL600P
TRIM29
SLC37A2
RNU1-11P
PTPRR
SNORA1
C1QB
XPNPEP2
MS4A4A
PROM1
SORBS1
SNORA14A
NR4A3
HAS2
EREG
SNORA20
MIR221
AFAP1-AS1
USP17L15
ROCK1P1
NR1H4
ENPP3
TSPAN7
DDIT4
SIK1
THBS1
DUSP1
MRC1
SNORD116-29
IFNG
CPS1
CCL8
FOXP2
KIAA1324L
CCL24
ATP6V0D2
IL1R2
SNORD116-4
RNU6-522P
ANKRD22
DPP4
C1QC
LOC101060546
RNA5SP473
RBM24
PTGDR
SULT1C3
CCDC144A
RNU5E-1
ADM
CXCL14
LOC344887
MT-TL2
MSLN
PARP9
HAPLN1
AKR1C3
GABRP
SNORD116-1
C2
IFI44
ST6GAL2
THRB
P2RY14
PLAUR
HLA-DPB1
SNORD94
ACPP
GDPD3
FLRT3
RNA5SP191
MAB21L3
PFN2
FMO1
LOC101060256
TM6SF2
SRD5A3
HSD17B2
AGT
CRYAB
KCNS3
KIT
SNORA14B
SNORA80E
ERRFI1
GXYLT2
COX7B
TDRD1
NLRP2
LOC101927628
IFIT3
SLC40A1
SNORD116-5
HOXD11
PRKXP1
TMEM163
PKDCC
PLAT
HK2
SNORD116-20
ABCA8
PAQR5
CASP1
GSDMB
DPT
SLC16A14
RNF157
MT-TK
SNORA38B
GEM
HTR4
SNORD82
RGS13
RN7SL473P
RNU4-1
RBP4
GBA3
TAGLN
SST
SLC1A1
HPGDS
SNORA60
BMP5
CARD6
MSR1
DAPP1
SCD
LOC102725070
RNU5F-1
XAF1
APOBEC3B
S100P
UNC5CL
MT-TH
CYP2C19
DDX60L
SNORD116-14
SEMA3D
C8orf4
FST
RNU5E-4P
SNORD25
HSPA4L
RGS4
OCR1
GDPD2
SLPI
SDR16C5
SNORD116-23
L1TD1
FAXDC2
CCDC129
RNU1-59P
MIR24-2
GNA15
TPK1
SNORA40
RSPO3
MIR222
BAMBI
GABRE
HLA-DPA1
SNORD60
FHL1
SNORA54
SPON1
PLOD2
TMEM63C
PTCH1
GPX8
CCL5
SNORD3B-1
MIR31HG
PLLP
SLC28A3
KRT7
GSTA1
CYBRD1
MMP8
SNORD116-25
HRH4
SNORD116-8
MYO15B
HLA-DQB1
MIR186
PTGES3P1
NXF3
MET
PDE9A
CDR1
LIPN
CHGB
OR4F4
SLCO4C1
IL22
CLDN18
CDA
KNG1
HSPB8
EPHA2
ST8SIA6
FGL2
TFF2
TUSC3
LRRC37A4P
AHNAK2
TMEM229B
DQX1
GPR34
PLN
PDGFD
ZG16B
SNORD48
RNF213
ASS1
CHAC1
SNORD116-13
LOC101059935
EMP1
MSMO1
TCF21
OR4F29
CYP4X1
TFAP2A
DPEP1
MT1X
MAMDC2
SLCO4A1
MYEOV
SNORD15B
SLC36A1
ZNF667-AS1
ERVH-4
EPHB3
NFKBIZ
SNORA5A
SNORA75
NUPR1
SNORD27
RARRES1
CHL1
TRHDE
PGM5
SNORD116-3
SNORD34
PARP14
NAIP
SLC3A1
VSIG4
HLA-DMA
EMB
FAM25C
SLC7A8
SAMD9
IFI6
GCNT4
SESN3
CD14
KLRC4-KLRK1
OR11H1
GLRX
GSTM4
NEXN
IRF1
ALDH1A1
ND6
PRKG2
ANXA3
PTPN13
C1QA
CYP4F2
SECTM1
ART3
ZC3H12A
RNU1-67P
DPP10
NQO1
PLEK2
RNU6-367P
CCDC109B
RNU2-2P
STAT1
CPM
RNU6-418P
SNORA24
MT-TN
ENPP1
RHOF
FRAS1
LYZ
SPIB
CD36
P4HA1
ZNF204P
SNORD28
SNORD59B
AGPAT4
SCARNA5
SLC16A1
SPNS2
ATP12A
SNORA52
HIST1H2BB
GOLGA8B
HMGCS1
SNORD6
HHIP
LEPREL1
ODC1
MPV17L
SNORA4
SNORA68
BMP4
LBP
SNORA61
HLA-DRB3
SNORA2A
CYP1B1
MIR224
SCGN
AQP1
AKR1C2
PDK4
AGPAT9
EDN1
SEMA5A
CAMK1D
TNS1
CAPN6
SCN9A
HRCT1
HLA-DRA
SNORD14E
SNORD61
RNU5D-1
EPSTI1
RNU6-316P
ST6GAL1
HSPB6
IER3
DUSP4
MEIS1
TSC22D3
PHGDH
RNU6-942P
SNORD50A
MOXD1
CTGF
CDC25B
FBXO32
LPCAT1
DUSP5
PMAIP1
PON3
PDLIM3
SNORA7B
CH25H
SNORD116-2
RNU4ATAC
INSC
TBCEL
MFSD2A
SNORD114-26
SNORA9
F3
VSTM2A
SLC15A2
PER3
SLC51A
FABP4
SNORD116-15
SH2D1B
GDA
LIMD1-AS1
PMP22
MX1
KCNJ2
C5orf17
SPRR1B
SNORD49A
SNORA37
RSRP1
MIR27B
LINC01002
ATF3
OTC
MYOCD
GRAMD2
CYP27A1
LPHN3
CLK1
LOC389834
KRTAP13-2
SNORA62
RNY3P2
SNORA45A
SERPINB9P1
LY75-CD302
EFNA1
QPCT
ENTPD3
SNORA49
SNORD115-1
RNU6-212P
GNLY
TPM2
GLIPR2
EGR3
UNC13D
RNA5SP52
BCL11A
KRT17
DDX60
RNA5SP19
OASL
TMEM150B
NDUFC2-KCTD14
PRO2012
GATM
SLAIN1
LRP8
SNHG12
BAGE3
IGFBP2
RNU4-80P
MT-TQ
MT1P3
PLA2G2D
OXGR1
SLC16A10
RNA5SP295
HOXD12
CXCL3
PYGL
PDE10A
DIO2
CAP2
GSTM5
MT1P1
CLIC6
RNU5A-1
SUCNR1
CASP10
NDNF
RAB27B
RARRES3
TRIM15
INF2
HP
GFRA2
SNORD54
GPR171
DNASE1L3
TMED6
MST1L
RNU6-848P
HSD17B6
MT-TY
LMOD1
RNU6-199P
MEG3
TMEM38B
PLA2G4A
AVPI1
RGS7BP
C3orf55
HOXA6
TPSAB1
SNORD116-19
TGFBR3
NEUROD1
WDR52
ACP5
FMOD
RNU6-729P
FBXO16
PTPRO
XKR9
RNA5SP493
SNORD47
AK4
TMEM229A
ZNF124
AMPD1
AICDA
NUCB2
METTL7A
REXO1L1P
LIPG
CHRNA5
RNA5SP33
SNORD116-27
RNA5SP353
SNORD53
LOC100506990
RNU6-888P
SNORD78
PRUNE2
VLDLR
LRRN1
SOSTDC1
GABBR1
PIK3R3
RNA5SP405
OAS3
SNORD116-18
AADAC
CD209
USP17L6P
PYY
PSMB9
RNU4-7P
AOAH
MXRA5P1
SNORA10
EFTUD1
AGMO
RNA5SP332
CYP24A1
SMOC2
MT-TA
FLJ38379
RNU6-994P
RNU6-1190P
MS4A6A
PDXDC2P
NCR3LG1
LINC00328
MS4A2
MAPK6
SNORA21
TPSG1
RNU6-668P
OR51E2
SERPINB1
MTND1P7
HIST1H2AB
TACSTD2
FLJ36840
USP18
JUN
RN7SL253P
NPHP3-ACAD11
OR11K1P
SERPINB8
LMO3
SERTAD4
TFAP2C
POPDC3
NMI
RBPMS
CMAHP
RNVU1-15
APOD
SNORD116-11
ITM2A
RNU6-968P
KNTC1
ZNF737
SOCS1
PLP1
SNORD68
SNORD76
PLXDC2
SQLE
SYT13
MT1A
CASQ2
LPGAT1
NEDD4
SNORD64
SERPINA1
SNORD116-22
PLK2
RUNDC3B
OR2L8
VEGFA
NREP
SLC9B1
RNU6-836P
SLC22A4
RNF186
SNORD44
GGH
PRSS23
ATL1
HLA-DQA2
IL17RB
RNU6-816P
SLC22A3
SCARNA9
PPY
RNU6-196P
RRAGD
PLK3
SCARNA10
PRORY
ZNF675
FGFBP1
CDRT1
MT-TS2
SNORD104
LIPA
KDELR3
IL1RL1
GSTM3
RNA5SP443
ANO6
RNU6-256P
TMEM140
SLC7A2
RNVU1-19
TIMD4
GPX3
GABRA2
WSB1
PNPLA4
EFNA5
MT1E
NT5DC3
OR4K2
BATF2
MXD1
DNAJC15
UGT2B7
MIR29C
TAF9B
SORD
SNRPG
SCARNA22
RNU6-299P
FAM83A
CD200
MUSK
KLK8
SCARNA6
PNPO
APOL2
SNORD38B
DOC2B
GULP1
RFX6
AP1S3
ANKRD20A3
OAS1
SMOC1
CA13
LOC102725104
HDGFRP3
SC5D
RNY4P24
NPIPB6
CST1
HLA-DRB1
CA12
RNU6-1315P
SNORD113-4
RNU4-34P
BHLHE40
ALDH1B1
IGFBP4
CCDC144CP
HIST1H4F
KCNMA1
XRRA1
COL17A1
RNU11
DUSP10
ANKRD36B
OR2M7
ANKRD36
KIF5C
C6orf222
CPNE8
RNA5SP494
CDC14A
SEMA3A
HOXA7
ZNF429
PSORS1C3
CCDC23
IFNGR1
GRIN3A
MT-TC
HSP90AA6P
SCRN1
RASD2
TAP1
PDE5A
CDH19
RNU6-532P
GLB1L2
ZFAND2A
HIST1H4L
SNORA28
MST1
SPA17
IFIT1
SNORD63
OR4K11P
PRKY
FOLR2
BMP2
UGT2B10
KRTAP5-AS1
C2orf15
YPEL2
RNU2-1
ZNF43
RNA5SP192
SNORD46
NPTX2
SNORD5
TNFRSF12A
GRHL3
MT1JP
NPIPB9
RNU6-1024P
2023-09-14
FLJ45950
ANKRD36C
ARFGAP3
CPED1
EGF
BACE2
TSTA3
CD68
OR52N5
IFRD1
STOX1
CCNL1
GAS2L3
HPSE
SNORD31
KLF12
KRT18P49
SNORA71A
RNU2-63P
SNORD59A
MT1L
DDX58
ADAM9
LRRN2
ZNF724P
CDCA7
RNU6ATAC5P
DENND5B
SCN7A
OR2J3
PILRB
CNGA1
ZNF730
CRYZ
SORBS2
GJB5
ACAT2
AHSA2
SIGLEC14
SLC19A3
RTEL1
FLVCR2
TAP2
OR52N1
CACNA2D2
PCDHB14
TCN2
IL17REL
RHOD
CBR1
ABCA5
SCARNA13
LYPD6B
AK1
B3GNT5
PNP
ENPEP
MSRB3
FAM118A
SKIL
S100B
SNORA67
PIGN
LY6G5B
HYAL1
SNORD26
BST1
SNORD80
LPIN1
CXCL17
PTPN22
AMOT
ZNF814
BMP8A
MIR200A
NLGN4Y
KIR3DL3
SFTPA2
NOS2P3
SNORD30
KCNJ3
CDCA7L
OCIAD2
CYP4F35P
PRELP
CCDC60
NTS
RNU6-797P
CCDC14
RNU6-127P
DNAJC12
GPD1
MAEL
JAK2
SNORD117
LRRCC1
RNU6-842P
MT-TM
LOC441233
SNORA8
STARD4
SEMA6D
GLYATL1
MYLK
PCDHB4
MUCL1
CNTFR
GYG2
FABP5
SNX2
METTL24
AQP5
RPS4Y2
OR4M2
ACHE
RNU6-433P
HAUS6
SNORA74A
SNORA64
CEACAM20
RNU6-560P
HIST1H2AK
APOBEC3C
HDHD1
CPE
LACTB2
SNORD75
KCNE3
MT2A
RN7SKP283
SULT1E1
SLC20A1
RNU1-134P
GRAMD1B
ASRGL1
CREB3L3
SNORA41
SEMG1
EPHA3
GPRIN3
C12orf75
CIDEC
SNORD35A
RN7SL147P
GOLT1B
PRF1
LGI1
TRIM51CP
MAOB
PGAP1
PTGIS
GMDS
RNA5SP374
CHRNA7
RNA5SP42
SNORD81
CARD16
ABCC4
TMEM220
TRNAQ41P
SGMS2
SCUBE2
ADORA3
MUC6
ABCE1
SCEL
HLA-DOA
SLC9A7
PPP1R15A
PPIF
PM20D2
RNVU1-10
IGF2BP3
JUNB
TARP
HERC2P2
SNORD105
SNORA36A
SOD1
TSTD3
PBX1
DNAJC10
CD74
SNORA46
PFKP
ATP7B
RNA5SP308
RNASE1
REG1P
RNY4P13
MT2P1
IMPA1
COL10A1
PDE7B
NFIA
ZNF681
HSPE1P6
ASPHD2
CHORDC1
SLC35A1
S100A11
MGST2
ANKRD20A8P
RCAN2
LOC100131581
RAB23
DPY19L1
SNORD36B
FAM13C
SNORD103A
RNA5SP260
MYL9
CTSC
LRRC6
CA8
LIF
GSN
CYP2C9
APOOL
RNU2-33P
GP2
SNORA16A
MMP3
IGKV2D-40
MMP1
S100A8
PI15
AQP9
CHI3L1
MMP7
AQP8
S100A12
IGHV1OR15-1
CXCL10
CXCL8
TMIGD1
TNFAIP6
HCAR3
IL6
IL1B
PTGS2
SELE
IGKV1D-27
MMP12
IGLV7-46
IGKV2D-26
IGKV6-21
SPP1
PLEK
TDO2
CEMIP
CXCR1
TNC
CCL18
IGKV1OR2-3
VNN2
FCGR2A
CXCL11
IL13RA2
HCAR2
TREM1
SELL
CXCL9
STEAP4
IL1A
STC1
SERPINE1
COL12A1
S100A9
IGKV3D-11
IL24
FCGR3A
IGLV6-57
FPR2
GBP5
INHBA
MMP10
OTOP2
IGKV3D-20
CSF3R
CA7
PIM2
MGAM
CD79A
CD274
MMP9
ACSL4
LOC642131
CCL2
CXCR2
IGKV2D-24
OSM
OSMR
CCL4L2
IGKV1D-43
IGKV3OR2-268
FAP
IGFBP5
CD180
WNT5A
ELTD1
SELP
FPR1
PROK2
FFAR2
RGS5
FCRL5
CXCL5
MGP
IL7R
BEST4
IGKV5-2
COL6A3
SLAMF7
CR1
PLAU
IGKV1D-33
MMP2
NCF2
ANXA1
NRG1
BGN
PLA2G7
EDNRA
SOCS3
IGHV4-59
MNDA
IL1RN
KCNJ15
SLC2A3
LY96
CHI3L2
BCL2A1
ACSL1
LAX1
DCN
IGHV3-73
ICAM1
CALCRL
HGF
BMP3
PRRX1
VCAN
G0S2
FCGR2B
MME
FCGR1A
TAGAP
CTSK
LILRA3
MIR8071-1
THBS2
TNFRSF11B
CYTIP
ITGAX
ALPL
LUM
CFH
LRRK2
IGSF6
SRGN
PTPRC
GLIPR1
FBN1
MIR223
MIR142
FCER1G
CD53
MZB1
ITGA5
EMR2
APOBEC3A
ABCB1
IGHV3OR16-7
TNFRSF17
EPC1
PECAM1
GLT1D1
MMRN1
C1S
IGKC
IRAK3
LCP1
SPARCL1
IGKV1D-8
KLHL5
RBMS1P1
CCL4
FAM65B
IRF4
GFPT2
CLEC4E
CD38
IGHV3OR15-7
COL1A2
CXCL6
LILRA5
SLAMF6
SLC11A1
PXDN
P2RY13
LYVE1
COL1A1
IGLV9-49
WARS
GUCY1A3
C4B
CCR1
ANGPTL2
THY1
STX11
IGHV3-74
RHOH
SERPINB9
IL18RAP
VCAM1
COL3A1
IL2RA
MEDAG
COL4A1
PFKFB3
LCP2
IGKV1-13
DYSF
C3AR1
VWF
CHN1
TMEM156
RASSF2
RASGRP3
RAB31
KCNA3
CCDC3
CYBB
IGKV2D-28
LOC101930405
MIR155HG
GPR116
KDR
LOXL2
LILRB3
LOX
AKR1B1
SLFN11
RGS2
AIM2
ENTPD1
OLR1
COL15A1
LOC102724453
TNFRSF9
FSTL1
CD93
PRDM1
CD69
LPHN2
CD27
PDGFRB
SNAI2
TFPI
C1R
GPNMB
IGJ
SERPING1
BCL6
CAV1
ANGPT2
SAMSN1
EVI2B
LILRB2
ALDH1L2
TLR4
IL1R1
CEP170
ST8SIA4
FADS1
MEF2C
LHFP
SPARC
MCTP1
SERPINF1
SOD2
TGFBI
NID1
BICC1
LAMP3
CXCR4
IGKV2OR22-4
CCL3
ST3GAL1
IGHV3OR16-8
CCDC80
LAPTM5
CXorf21
LINC00152
CLEC6A
IGKV2D-18
IL33
TMEM71
CSF2RB
FAM49A
PDCD1LG2
FPR3
GLT8D2
SCIMP
TLR6
MIR192
NNMT
GPR97
DOCK2
IKZF3
SULF1
MX2
CHST15
EFEMP1
EMR3
TLR1
GPR183
EMCN
CORO1A
SLC7A5
NCKAP1L
STOM
FLT1
MSN
IGKV1D-16
GMFG
FCN3
ELOVL5
FGF7P2
ROBO1
SELPLG
BTK
PCOLCE
RHOJ
DDR2
CD48
POU2AF1
MCAM
IGHV3-52
COL5A2
THEMIS2
TCF4
CYSLTR1
IKZF1
HLA-DQA1
FYB
MFAP4
CYYR1
IGKV1OR9-1
HLA-DOB
NAMPT
TMEM154
DRAM1
ARHGAP29
CYTH4
PTP4A3
CCDC88A
MPEG1
ENG
RNU6-1003P
C5AR1
LILRB4
ALOX5AP
KMO
TLR2
DOCK8
CD80
ARHGAP15
ADAM12
KLHL6
CCL3L3
ALOX5
TLR8
AKT3
A2M
SLC16A6
CDK14
GBP2
PHLDA1
HEG1
SLC6A6
CD109
ELMO1
CDH5
SLAMF1
IGKV1OR9-2
SLA
NLRP3
ITGB2
ENPP2
COL4A2
ANTXR1
FGF7
CDH11
CYP7B1
SRPX2
ARHGDIB
TNFAIP3
CD86
FAM126A
GCA
H19
EGFL6
CECR1
TMEM47
GPR84
OLFML2B
ICOS
HCK
IL11
NCF4
CCL11
IGKV1D-42
SLC9B2
RNF152
LILRA1
APBB1IP
DENND5A
TM4SF18
FAM129A
NABP1
SLC43A3
CSGALNACT1
GPR65
GLCCI1
PLXNC1
FKBP10
CLEC4A
PTGS1
HCLS1
PAPPA
PRKCB
EVI2A
FIBIN
DSE
ABCC9
IGHV3-43
TRPS1
IGFBP7
LAMC1
IGHV3-35
DERL3
SP140
PLTP
BIN2
CCR2
FERMT2
WIPF1
OAS2
EMR1
CLEC4D
PCDH18
GUCY1B3
SLED1
WISP1
TMTC1
NXPE3
LAMA4
IL10RA
ADAM19
DOCK11
RNU6-570P
CTSL
CHST11
PDPN
P2RY8
CRISPLD2
SLC7A7
PDGFRA
EDNRB
IFI30
VIM
FAM171B
CLIC2
ANXA6
FLI1
ADAMTS2
CSGALNACT2
COL14A1
GK3P
GNG11
RNU6-447P
CSF3
ANKRD44
IGKV1OR2-108
RAB30
FLNA
SLAMF8
FER1L4
RAI14
MYO1F
ITGAM
ITGA8
CD4
GPR132
IGHV3-7
F2R
CALD1
CCDC69
SHC3
BST2
CD34
SNX10
SAMHD1
RASGRP1
ZEB2
ITGA4
FAM198B
ISLR
LILRB1
TNFAIP2
ORAI2
FGF2
AMICA1
RNU6-1052P
RN7SL751P
EAF2
EMP3
IGHV5-78
COL6A1
CREB5
ASAP1
APOBEC3G
JAK3
GPX7
TIMP3
LYN
PDK1
CST7
TFEC
TSPAN11
RFTN2
OLFML1
CEP128
GIMAP4
EBF1
ELL2P1
CLCN2
KLF7
PIK3CG
TGFB3
BASP1
PLA1A
FCAR
PCSK5
GK
RAC2
ADAMTS12
CLMP
ZNF385D
IFI16
PTX3
PDE4B
CMKLR1
IFITM2
SGCE
PDZD3
PREX1
BCAT1
F5
RDX
TNFSF8
RHOQP2
SLFN5
MTMR11
MSC
SIRPB1
CXCL12
MYO1G
TP53INP1
CLEC7A
ARHGEF6
FGR
MANEA
ITGAL
TNFSF13B
IL1RAP
TGFB2
MEFV
ARHGAP25
TEK
MYO5A
PCDH17
GPM6B
ADAM28
MB21D1
PTGES
CTSH
HSPA13
CTLA4
IFNAR2
CDH13
CSF2RA
FBLN1
C1orf162
FYN
TRIM22
PALMD
FKBP11
LEF1
GNB4
RFTN1
MMP19
INPP5D
LOC441081
SYT11
CAV2
TGFB1
MASP1
CLEC5A
NRP1
CD300E
PKIB
NLRC4
MFGE8
PTPLAD2
PTPRM
RIPK2
RGCC
RNF144B
TRAF3IP3
ZNF215
GRK5
HRH2
RASSF5
VGLL3
LOC254896
PRCP
ICAM2
SLC1A3
SPON2
CASP4
RN7SL124P
PRKCDBP
RN7SKP35
ITGB3
BTG2
CPXM1
WWTR1
MS4A14
ARRB2
PITPNC1
FAT4
SMOX
DOCK10
QKI
ATM
CHRDL2
FUT8
2023-09-06
APLNR
HS3ST3B1
SACS
WNT2
FMNL1
LGALS1
DPYSL3
TBC1D9
TYROBP
FBLN5
IL3RA
GJC1
LPXN
ETS1
MAP1B
GPC6
JAM2
PSTPIP2
AAED1
ICAM3
CR1L
DSEL
FCN1
ZEB1
CD44
MPDZ
GIMAP1-GIMAP5
CD248
S1PR1
ANXA5
TSHZ2
PILRA
ELK3
RNU6-705P
FMNL3
CDH6
UCP2
CD84
TRAF1
SLC25A37
HECW2
CFHR1
MYCT1
FAM46C
FCHSD2
RERG
HLA-DMB
SEMA4D
GLIS3
BVES
SFMBT2
NRP2
PPT1
IRAK2
ERG
GLI3
BNC2
IL18R1
TIFA
MIR200C
CYP26B1
ARHGAP9
TIMP2
ADAMTS5
SMAP2
FMO3
ZNF521
MLKL
SVEP1
IKBIP
NID2
PLXDC1
VNN3
FAM26E
KRT23
RNASE6
DNAJB9
PLVAP
PARVG
PRKCH
CALU
TPST1
NR3C1
PTGFR
IL2RB
SP110
AEBP1
PRNP
TSPAN2
EML1
FNDC1
ROPN1L
LILRA2
FAM20C
CEBPB
SLC22A18AS
LDB2
LY6E
ARHGAP28
GJA5
C5AR2
SLC2A14
RAB8B
STAT4
ZFP36
CSF1R
EHD3
ELL2
PPP1R16B
PTAFR
CCDC102B
TMEM55A
SPAG4
DOCK4
SERPINH1
OSBPL3
PXDC1
GALNT15
IFITM1
LSAMP
RASA3
GPR141
STX2
S100A3
C15orf48
GPR124
LTBP2
SRGAP2C
TNFRSF1B
GYPC
HAVCR2
PLCB1
RASGRF2
LDLRAD3
KIAA0125
CD226
SPI1
CLEC2B
[truncated: 208 more rows]

## Sheet: PPI
node1	node2	combined_score	interaction
ADM	CCL2	0.419	indirect
ADM	IL1B	0.471	indirect
ADM	AGT	0.461	indirect
ADM	IL6	0.545	indirect
AGT	CCL2	0.498	indirect
AGT	IL1B	0.539	indirect
AGT	ICAM1	0.511	indirect
AGT	VCAM1	0.508	indirect
AGT	EDNRA	0.907	indirect
AGT	PTGS2	0.432	indirect
AGT	SPP1	0.438	indirect
AGT	MMP9	0.507	indirect
AGT	IL6	0.651	indirect
CCL2	DUOX2	0.404	indirect
CCL2	PLAU	0.519	indirect
CCL2	FLT1	0.52	indirect
CCL2	KDR	0.532	indirect
CCL2	NOS2	0.624	indirect
CCL2	STAT1	0.672	indirect
CCL2	SPP1	0.69	indirect
CCL2	CXCL11	0.758	indirect
CCL2	PTGS2	0.774	indirect
CCL2	MMP9	0.787	indirect
CCL2	TLR4	0.829	indirect
CCL2	ICAM1	0.874	indirect
CCL2	VCAM1	0.899	indirect
CCL2	IL1A	0.983	indirect
CCL2	CXCL2	0.984	indirect
CCL2	CXCL10	0.991	indirect
CCL2	IL1B	0.993	indirect
CCL2	IL6	0.994	indirect
CXCL10	IL1A	0.981	indirect
CXCL10	IL1B	0.988	indirect
CXCL10	ICAM1	0.739	indirect
CXCL10	VCAM1	0.74	indirect
CXCL10	SPP1	0.469	indirect
CXCL10	NOS2	0.537	indirect
CXCL10	PTGS2	0.59	indirect
CXCL10	MMP9	0.651	indirect
CXCL10	STAT1	0.922	indirect
CXCL10	CXCL2	0.927	indirect
CXCL10	TLR4	0.961	indirect
CXCL10	CXCL11	0.988	indirect
CXCL10	IL6	0.989	indirect
CXCL11	IL1A	0.583	indirect
CXCL11	IL1B	0.682	indirect
CXCL11	ICAM1	0.542	indirect
CXCL11	VCAM1	0.517	indirect
CXCL11	TLR4	0.472	indirect
CXCL11	MMP9	0.486	indirect
CXCL11	IL6	0.688	indirect
CXCL11	STAT1	0.702	indirect
CXCL11	CXCL2	0.8	indirect
CXCL2	IL1A	0.978	indirect
CXCL2	IL1B	0.994	indirect
CXCL2	ICAM1	0.712	indirect
CXCL2	VCAM1	0.644	indirect
CXCL2	NOS2	0.568	indirect
CXCL2	STAT1	0.544	indirect
CXCL2	PTGS2	0.83	indirect
CXCL2	MMP9	0.671	indirect
CXCL2	TLR4	0.742	indirect
CXCL2	IL6	0.995	indirect
DUOX2	IL1B	0.478	indirect
DUOX2	STAT1	0.455	indirect
DUOX2	PTGS2	0.453	indirect
DUOX2	TLR4	0.431	indirect
DUOX2	IL6	0.465	indirect
FLT1	IL1B	0.501	indirect
FLT1	KDR	0.998	indirect
FLT1	ICAM1	0.568	indirect
FLT1	STAT1	0.413	indirect
FLT1	PTGS2	0.45	indirect
FLT1	SPP1	0.464	indirect
FLT1	IL6	0.572	indirect
FLT1	MMP9	0.677	indirect
ICAM1	IL1A	0.723	indirect
ICAM1	IL1B	0.874	indirect
ICAM1	KDR	0.623	indirect
ICAM1	PLAU	0.437	indirect
ICAM1	SPP1	0.538	indirect
ICAM1	NOS2	0.543	indirect
ICAM1	STAT1	0.609	indirect
ICAM1	PTGS2	0.728	indirect
ICAM1	MMP9	0.781	indirect
ICAM1	TLR4	0.796	indirect
ICAM1	IL6	0.89	indirect
ICAM1	VCAM1	0.93	indirect
IL1A	SPP1	0.466	indirect
IL1A	NOS2	0.512	indirect
IL1A	STAT1	0.519	indirect
IL1A	VCAM1	0.643	indirect
IL1A	MMP9	0.664	indirect
IL1A	PTGS2	0.737	indirect
IL1A	TLR4	0.844	indirect
IL1A	IL6	0.993	indirect
IL1A	IL1B	0.995	indirect
IL1B	LYZ	0.487	indirect
IL1B	PLAU	0.578	indirect
IL1B	SPP1	0.625	indirect
IL1B	KDR	0.627	direct
IL1B	STAT1	0.746	direct
IL1B	NOS2	0.813	direct
IL1B	VCAM1	0.83	direct
IL1B	MMP9	0.882	direct
IL1B	TLR4	0.927	direct
IL1B	PTGS2	0.944	direct
IL1B	IL6	0.997	direct
IL6	KDR	0.61	direct
IL6	VCAM1	0.866	direct
IL6	NOS2	0.789	direct
IL6	STAT1	0.985	direct
IL6	PTGS2	0.913	direct
IL6	MMP9	0.986	direct
IL6	PLAU	0.553	direct
IL6	TLR4	0.94	direct
IL6	SPP1	0.694	direct
KDR	PLAU	0.417	direct
KDR	STAT1	0.459	direct
KDR	PTGS2	0.477	direct
KDR	SPP1	0.479	direct
KDR	MMP9	0.76	direct
LYZ	TLR4	0.435	direct
MMP9	VCAM1	0.728	direct
MMP9	NOS2	0.547	direct
MMP9	STAT1	0.537	direct
MMP9	PTGS2	0.76	direct
MMP9	SPP1	0.717	direct
MMP9	PLAU	0.738	direct
MMP9	TLR4	0.847	direct
NOS2	VCAM1	0.481	direct
NOS2	TLR4	0.675	direct
NOS2	PTGS2	0.838	direct
NOS2	STAT1	0.959	direct
PLAU	VCAM1	0.404	direct
PLAU	PTGS2	0.511	direct
PLAU	SPP1	0.485	direct
PTGS2	VCAM1	0.667	direct
PTGS2	STAT1	0.593	direct
PTGS2	SPP1	0.519	direct
PTGS2	TLR4	0.763	direct
SPP1	VCAM1	0.63	direct
SPP1	TLR4	0.47	direct
STAT1	VCAM1	0.458	direct
STAT1	TLR4	0.7	direct
TLR4	VCAM1	0.698	direct
response to lipopolysaccharide	ADM	NA	GO
response to lipopolysaccharide	CCL2	NA	GO
response to lipopolysaccharide	CXCL10	NA	GO
response to lipopolysaccharide	CXCL11	NA	GO
response to lipopolysaccharide	CXCL2	NA	GO
response to lipopolysaccharide	ICAM1	NA	GO
response to lipopolysaccharide	IL1A	NA	GO
response to lipopolysaccharide	IL1B	NA	GO
response to lipopolysaccharide	IL6	NA	GO
response to lipopolysaccharide	NOS2	NA	GO
response to lipopolysaccharide	TLR4	NA	GO
response to lipopolysaccharide	VCAM1	NA	GO
response to molecule of bacterial origin	ADM	NA	GO
response to molecule of bacterial origin	CCL2	NA	GO
response to molecule of bacterial origin	CXCL10	NA	GO
response to molecule of bacterial origin	CXCL11	NA	GO
response to molecule of bacterial origin	CXCL2	NA	GO
response to molecule of bacterial origin	ICAM1	NA	GO
response to molecule of bacterial origin	IL1A	NA	GO
response to molecule of bacterial origin	IL1B	NA	GO
response to molecule of bacterial origin	IL6	NA	GO
response to molecule of bacterial origin	NOS2	NA	GO
response to molecule of bacterial origin	TLR4	NA	GO
response to molecule of bacterial origin	VCAM1	NA	GO
cellular response to lipopolysaccharide	CCL2	NA	GO
cellular response to lipopolysaccharide	CXCL10	NA	GO
cellular response to lipopolysaccharide	CXCL11	NA	GO
cellular response to lipopolysaccharide	CXCL2	NA	GO
cellular response to lipopolysaccharide	ICAM1	NA	GO
cellular response to lipopolysaccharide	IL1A	NA	GO
cellular response to lipopolysaccharide	IL1B	NA	GO
cellular response to lipopolysaccharide	IL6	NA	GO
cellular response to lipopolysaccharide	NOS2	NA	GO
cellular response to lipopolysaccharide	TLR4	NA	GO
cellular response to molecule of bacterial origin	CCL2	NA	GO
cellular response to molecule of bacterial origin	CXCL10	NA	GO
cellular response to molecule of bacterial origin	CXCL11	NA	GO
cellular response to molecule of bacterial origin	CXCL2	NA	GO
cellular response to molecule of bacterial origin	ICAM1	NA	GO
cellular response to molecule of bacterial origin	IL1A	NA	GO
cellular response to molecule of bacterial origin	IL1B	NA	GO
cellular response to molecule of bacterial origin	IL6	NA	GO
cellular response to molecule of bacterial origin	NOS2	NA	GO
cellular response to molecule of bacterial origin	TLR4	NA	GO
cellular response to biotic stimulus	CCL2	NA	GO
cellular response to biotic stimulus	CXCL10	NA	GO
cellular response to biotic stimulus	CXCL11	NA	GO
cellular response to biotic stimulus	CXCL2	NA	GO
cellular response to biotic stimulus	ICAM1	NA	GO
cellular response to biotic stimulus	IL1A	NA	GO
cellular response to biotic stimulus	IL1B	NA	GO
cellular response to biotic stimulus	IL6	NA	GO
cellular response to biotic stimulus	NOS2	NA	GO
cellular response to biotic stimulus	TLR4	NA	GO

## Sheet: immune_target_cor
Gene	Immune	cor	text	pvalue
CXCL2	B_cells_naive	-0.122196		0.299658
DUOX2	B_cells_naive	0.0300545		0.799345
LYZ	B_cells_naive	0.0331775		0.779001
MMP9	B_cells_naive	0.238102	*	0.0410685
AGT	B_cells_naive	-0.255203	*	0.0282036
CXCL2	B_cells_memory	-0.291553	*	0.0117237
DUOX2	B_cells_memory	-0.134455		0.253401
LYZ	B_cells_memory	-0.376752	***	0.000937687
MMP9	B_cells_memory	-0.116772		0.32178
AGT	B_cells_memory	-0.333568	**	0.00368097
CXCL2	Plasma_cells	-0.0436135		0.711587
DUOX2	Plasma_cells	0.291344	*	0.0120374
LYZ	Plasma_cells	-0.150448		0.200287
MMP9	Plasma_cells	-0.546509	***	7.47283e-07
AGT	Plasma_cells	0.157586		0.179572
CXCL2	T_cells_CD8	-0.387842	***	0.000699691
DUOX2	T_cells_CD8	-0.0408293		0.729267
LYZ	T_cells_CD8	-0.321288	**	0.00544133
MMP9	T_cells_CD8	-0.65666	***	0
AGT	T_cells_CD8	-0.100629		0.392796
CXCL2	T_cells_CD4_naive	NA	NA	NA
DUOX2	T_cells_CD4_naive	NA	NA	NA
LYZ	T_cells_CD4_naive	NA	NA	NA
MMP9	T_cells_CD4_naive	NA	NA	NA
AGT	T_cells_CD4_naive	NA	NA	NA
CXCL2	T_cells_CD4_memory_resting	0.275568	*	0.0174834
DUOX2	T_cells_CD4_memory_resting	-0.142028		0.227394
LYZ	T_cells_CD4_memory_resting	0.331704	**	0.00388852
MMP9	T_cells_CD4_memory_resting	0.328149	**	0.00431342
AGT	T_cells_CD4_memory_resting	0.0975931		0.408117
CXCL2	T_cells_CD4_memory_activated	0.1938		0.0980304
DUOX2	T_cells_CD4_memory_activated	-0.0376193		0.75032
LYZ	T_cells_CD4_memory_activated	0.103866		0.378499
MMP9	T_cells_CD4_memory_activated	0.295734	*	0.0105219
AGT	T_cells_CD4_memory_activated	0.00825943		0.94432
CXCL2	T_cells_follicular_helper	0.0314173		0.79045
DUOX2	T_cells_follicular_helper	0.299986	**	0.00941103
LYZ	T_cells_follicular_helper	-0.152787		0.193741
MMP9	T_cells_follicular_helper	-0.0804738		0.495503
AGT	T_cells_follicular_helper	-0.119477		0.310622
CXCL2	T_cells_regulatory_(Tregs)	-0.542404	***	5.98176e-07
DUOX2	T_cells_regulatory_(Tregs)	0.00481555		0.967519
LYZ	T_cells_regulatory_(Tregs)	-0.287564	*	0.0129799
MMP9	T_cells_regulatory_(Tregs)	-0.515449	***	2.60814e-06
AGT	T_cells_regulatory_(Tregs)	-0.150175		0.201562
CXCL2	T_cells_gamma_delta	NA	NA	NA
DUOX2	T_cells_gamma_delta	NA	NA	NA
LYZ	T_cells_gamma_delta	NA	NA	NA
MMP9	T_cells_gamma_delta	NA	NA	NA
AGT	T_cells_gamma_delta	NA	NA	NA
CXCL2	NK_cells_resting	0.152432		0.194363
DUOX2	NK_cells_resting	0.0610589		0.604567
LYZ	NK_cells_resting	0.111825		0.342073
MMP9	NK_cells_resting	0.47184	***	2.75111e-05
AGT	NK_cells_resting	-0.0354091		0.76409
CXCL2	NK_cells_activated	-0.284742	*	0.0139375
DUOX2	NK_cells_activated	-0.0490568		0.678092
LYZ	NK_cells_activated	-0.257537	*	0.0267458
MMP9	NK_cells_activated	-0.48713	***	1.07585e-05
AGT	NK_cells_activated	-0.0682549		0.563379
CXCL2	Monocytes	0.300567	**	0.00926765
DUOX2	Monocytes	-0.0288821		0.807018
LYZ	Monocytes	0.0535321		0.650559
MMP9	Monocytes	-0.165645		0.15841
AGT	Monocytes	0.147351		0.210268
CXCL2	Macrophages_M0	0.254113	*	0.0291718
DUOX2	Macrophages_M0	0.332632	**	0.00394774
LYZ	Macrophages_M0	0.267205	*	0.0216369
MMP9	Macrophages_M0	0.585072	***	8.34024e-08
AGT	Macrophages_M0	0.564487	***	2.7828e-07
CXCL2	Macrophages_M1	0.350162	**	0.00222535
DUOX2	Macrophages_M1	-0.00105212		0.992902
LYZ	Macrophages_M1	0.455996	***	4.44798e-05
MMP9	Macrophages_M1	0.358787	**	0.00169481
AGT	Macrophages_M1	0.274825	*	0.0178021
CXCL2	Macrophages_M2	-0.422613	***	0.000176192
DUOX2	Macrophages_M2	-0.202666		0.0833204
LYZ	Macrophages_M2	-0.157888		0.179102
MMP9	Macrophages_M2	-0.154871		0.18766
AGT	Macrophages_M2	0.0452709		0.701719
CXCL2	Dendritic_cells_resting	NA	NA	NA
DUOX2	Dendritic_cells_resting	NA	NA	NA
LYZ	Dendritic_cells_resting	NA	NA	NA
MMP9	Dendritic_cells_resting	NA	NA	NA
AGT	Dendritic_cells_resting	NA	NA	NA
CXCL2	Dendritic_cells_activated	0.391251	***	0.000567142
DUOX2	Dendritic_cells_activated	0.184748		0.115072
LYZ	Dendritic_cells_activated	0.11113		0.345873
MMP9	Dendritic_cells_activated	0.119853		0.309091
AGT	Dendritic_cells_activated	-0.0397782		0.7365
CXCL2	Mast_cells_resting	-0.117663		0.318077
DUOX2	Mast_cells_resting	-0.00788349		0.94685
LYZ	Mast_cells_resting	0.0135692		0.908648
MMP9	Mast_cells_resting	-0.294317	*	0.0109167
AGT	Mast_cells_resting	0.249501	*	0.0320511
CXCL2	Mast_cells_activated	0.279921	*	0.0157144
DUOX2	Mast_cells_activated	-0.0271529		0.818369
LYZ	Mast_cells_activated	0.102765		0.383603
MMP9	Mast_cells_activated	0.44088	***	8.44437e-05
AGT	Mast_cells_activated	-0.213426		0.0678806
CXCL2	Eosinophils	-0.243428	*	0.0366223
DUOX2	Eosinophils	-0.182062		0.120543
LYZ	Eosinophils	-0.180502		0.123811
MMP9	Eosinophils	-0.295954	*	0.0104618
AGT	Eosinophils	-0.16542		0.158984
CXCL2	Neutrophils	0.491405	***	8.75658e-06
DUOX2	Neutrophils	-0.0336041		0.776233
LYZ	Neutrophils	0.478144	***	1.64381e-05
MMP9	Neutrophils	0.544476	***	5.31281e-07
AGT	Neutrophils	0.117063		0.320569

## Sheet: Molecular docking results
target	ligand_name	scores
MMP9	MOL000006_config_out1.pdbqt	-9.6
MMP9	MOL000098_config_out1.pdbqt	-9.8
MMP9	MOL000296_config_out1.pdbqt	-8.3
MMP9	MOL001002_config_out1.pdbqt	-7
MMP9	MOL002662_config_out1.pdbqt	-10.6
MMP9	MOL002714_config_out1.pdbqt	-9
MMP9	MOL005440_config_out1.pdbqt	-8.7
MMP9	MOL005828_config_out1.pdbqt	-7.8
MMP9	MOL005916_config_out1.pdbqt	-10
AGT	MOL000006_config_out1.pdbqt	-6.8
AGT	MOL000098_config_out1.pdbqt	-6.8
AGT	MOL000296_config_out1.pdbqt	-6.9
AGT	MOL001002_config_out1.pdbqt	-7
AGT	MOL002662_config_out1.pdbqt	-8.1
AGT	MOL002714_config_out1.pdbqt	-6.9
AGT	MOL005440_config_out1.pdbqt	-7.4
AGT	MOL005828_config_out1.pdbqt	-5.9
AGT	MOL005916_config_out1.pdbqt	-6
CXCL2	MOL000006_config_out1.pdbqt	-7.8
CXCL2	MOL000098_config_out1.pdbqt	-8
CXCL2	MOL000296_config_out1.pdbqt	-5.9
CXCL2	MOL001002_config_out1.pdbqt	-7.8
CXCL2	MOL002662_config_out1.pdbqt	-8.2
CXCL2	MOL002714_config_out1.pdbqt	-7.3
CXCL2	MOL005440_config_out1.pdbqt	-6.9
CXCL2	MOL005828_config_out1.pdbqt	-5.6
CXCL2	MOL005916_config_out1.pdbqt	-6.3
LYZ	MOL000006_config_out1.pdbqt	-7.3
LYZ	MOL000098_config_out1.pdbqt	-7.3
LYZ	MOL000296_config_out1.pdbqt	-8.2
LYZ	MOL001002_config_out1.pdbqt	-8.2
LYZ	MOL002662_config_out1.pdbqt	-7.9
LYZ	MOL002714_config_out1.pdbqt	-7.5
LYZ	MOL005440_config_out1.pdbqt	-7.8
LYZ	MOL005828_config_out1.pdbqt	-7
LYZ	MOL005916_config_out1.pdbqt	-7.2

## Sheet: herb-molecules-target metwoking
	herbs	moleculers	target				herbs	moleculers	target			herbs	moleculers	target
	Sanqi	MOL000098	MMP9				Danshen	MOL000006	MMP9			Wasong	MOL000098	MMP9
	Sanqi	MOL000098	DUOX2				Wulianmei	MOL000006	MMP9			Wasong	MOL000098	DUOX2
	Sanqi	MOL000098	CXCL2				Wumei	MOL000098	MMP9			Wasong	MOL000098	CXCL2
	Cebaiye	MOL000098	MMP9				Wumei	MOL000098	DUOX2			Shiliupi	MOL001002	MMP9
	Cebaiye	MOL000098	DUOX2				Wumei	MOL000098	CXCL2			Shiliupi	MOL000006	MMP9
	Cebaiye	MOL000098	CXCL2				Xiantaocao	MOL000006	MMP9			Shiliupi	MOL000098	MMP9
	Diyu	MOL000098	MMP9				Xianhecao	MOL001002	MMP9			Shiliupi	MOL000098	DUOX2
	Diyu	MOL000098	DUOX2				Xianhecao	MOL000006	MMP9			Shiliupi	MOL000098	CXCL2
	Diyu	MOL000098	CXCL2				Xianhecao	MOL000098	MMP9			Kushen	MOL000006	MMP9
	Dijincao	MOL001002	MMP9				Xianhecao	MOL000098	DUOX2			Kushen	MOL000098	MMP9
	Dijincao	MOL000098	MMP9				Xianhecao	MOL000098	CXCL2			Kushen	MOL000098	DUOX2
	Dijincao	MOL000098	DUOX2				Shijunzi	MOL001002	MMP9			Kushen	MOL000098	CXCL2
	Dijincao	MOL000098	CXCL2				Bajiaohuixiang	MOL000006	MMP9			Huangqi	MOL000296	LYZ
	Xiaoji	MOL000098	MMP9				Bajiaohuixiang	MOL000098	MMP9			Huangqi	MOL000098	MMP9
	Xiaoji	MOL000098	DUOX2				Bajiaohuixiang	MOL000098	DUOX2			Huangqi	MOL000098	DUOX2
	Xiaoji	MOL000098	CXCL2				Bajiaohuixiang	MOL000098	CXCL2			Huangqi	MOL000098	CXCL2
	Xuanfuhua	MOL000006	MMP9				Fengxiantougucao	MOL000098	MMP9
	Xuanfuhua	MOL000098	MMP9				Fengxiantougucao	MOL000098	DUOX2
	Xuanfuhua	MOL000098	DUOX2				Fengxiantougucao	MOL000098	CXCL2
	Xuanfuhua	MOL000098	CXCL2				Nanheshi	MOL000006	MMP9
	Chunpi	MOL000098	MMP9				Wuzhuyu	MOL002662	MMP9
	Chunpi	MOL000098	DUOX2				Wuzhuyu	MOL000098	MMP9
	Chunpi	MOL000098	CXCL2				Wuzhuyu	MOL000098	DUOX2
	Huaihua	MOL000098	MMP9				Wuzhuyu	MOL000098	CXCL2
	Huaihua	MOL000098	DUOX2				Mutouhui	MOL000098	MMP9
	Huaihua	MOL000098	CXCL2				Mutouhui	MOL000098	DUOX2
	Huaijiao	MOL002714	MMP9				Mutouhui	MOL000098	CXCL2
	Huaijiao	MOL000098	MMP9				Dafengzi	MOL000006	MMP9
	Huaijiao	MOL000098	DUOX2				Tianshanxuelian	MOL000006	MMP9
	Huaijiao	MOL000098	CXCL2				Tianshanxuelian	MOL000098	MMP9
	Wasong	MOL000098	MMP9				Tianshanxuelian	MOL000098	DUOX2
	Wasong	MOL000098	DUOX2				Tianshanxuelian	MOL000098	CXCL2
	Wasong	MOL000098	CXCL2				Weilingcai	MOL001002	MMP9
	Baihuasheshecao	MOL000098	MMP9				Weilingcai	MOL000098	MMP9
	Baihuasheshecao	MOL000098	DUOX2				Weilingcai	MOL000098	DUOX2
	Baihuasheshecao	MOL000098	CXCL2				Weilingcai	MOL000098	CXCL2
	Shiliupi	MOL001002	MMP9				Shanyao	MOL005440	LYZ
	Shiliupi	MOL000006	MMP9				Chuanshegan	MOL005916	MMP9
	Shiliupi	MOL000098	MMP9				Chuanlianzi	MOL000098	MMP9
	Shiliupi	MOL000098	DUOX2				Chuanlianzi	MOL000098	DUOX2
	Shiliupi	MOL000098	CXCL2				Chuanlianzi	MOL000098	CXCL2
	Hongqi	MOL000098	MMP9				Guangzao	MOL001002	MMP9
	Hongqi	MOL000098	DUOX2				Guangzao	MOL000098	MMP9
	Hongqi	MOL000098	CXCL2				Guangzao	MOL000098	DUOX2
	Fanbaicao	MOL000098	MMP9				Guangzao	MOL000098	CXCL2
	Fanbaicao	MOL000098	DUOX2				Guanghuoxiang	MOL005916	MMP9
	Fanbaicao	MOL000098	CXCL2				Guanghuoxiang	MOL000098	MMP9
	Huashengyi	MOL000006	MMP9				Guanghuoxiang	MOL000098	DUOX2
	Zhumagen	MOL000296	LYZ				Guanghuoxiang	MOL000098	CXCL2
	Zhumagen	MOL000098	MMP9				Yanhusuo	MOL000098	MMP9
	Zhumagen	MOL000098	DUOX2				Yanhusuo	MOL000098	DUOX2
	Zhumagen	MOL000098	CXCL2				Yuejihua	MOL000098	MMP9
	Kushen	MOL000006	MMP9				Yuejihua	MOL000098	DUOX2
	Kushen	MOL000098	MMP9				Yuejihua	MOL000098	CXCL2
	Kushen	MOL000098	DUOX2				Pipaye	MOL000098	MMP9
	Kushen	MOL000098	CXCL2				Pipaye	MOL000098	DUOX2
	Jingjie	MOL000006	MMP9				Pipaye	MOL000098	CXCL2
	Jingjie	MOL000098	MMP9				Tanxiang	MOL000006	MMP9
	Jingjie	MOL000098	DUOX2				Moyao	MOL001002	MMP9
	Jingjie	MOL000098	CXCL2				Moyao	MOL000098	MMP9
	Jingjiesui	MOL000006	MMP9				Moyao	MOL000098	DUOX2
	Heye	MOL000098	MMP9				Moyao	MOL000098	CXCL2
	Heye	MOL000098	DUOX2				Zelan	MOL000296	LYZ
	Heye	MOL000098	CXCL2				Zeqi	MOL000006	MMP9
	Lvcao	MOL000006	MMP9				Zeqi	MOL000098	MMP9
	Hezi	MOL001002	MMP9				Zeqi	MOL000098	DUOX2
	Machixian	MOL000006	MMP9				Zeqi	MOL000098	CXCL2
	Jiguanhua	MOL000006	MMP9				Yangjinhua	MOL000098	MMP9
	Huangqi	MOL000296	LYZ				Yangjinhua	MOL000098	DUOX2
	Huangqi	MOL000098	MMP9				Yangjinhua	MOL000098	CXCL2
	Huangqi	MOL000098	DUOX2				Haijinsha	MOL000296	LYZ
	Huangqi	MOL000098	CXCL2				Meiguihua	MOL000098	MMP9
	Huanglian	MOL000098	MMP9				Meiguihua	MOL000098	DUOX2
	Huanglian	MOL000098	DUOX2				Meiguihua	MOL000098	CXCL2
	Huanglian	MOL000098	CXCL2				Wasong	MOL000098	MMP9
	Longkui	MOL000098	MMP9				Wasong	MOL000098	DUOX2
	Longkui	MOL000098	DUOX2				Wasong	MOL000098	CXCL2
	Longkui	MOL000098	CXCL2				Aidicha	MOL000098	MMP9
							Aidicha	MOL000098	DUOX2
							Aidicha	MOL000098	CXCL2
							Shiliupi	MOL001002	MMP9
							Shiliupi	MOL000006	MMP9
							Shiliupi	MOL000098	MMP9
							Shiliupi	MOL000098	DUOX2
							Shiliupi	MOL000098	CXCL2
							Shijianchuan	MOL000098	MMP9
							Shijianchuan	MOL000098	DUOX2
							Shijianchuan	MOL000098	CXCL2
							Honghua	MOL002714	MMP9
							Honghua	MOL000006	MMP9
							Honghua	MOL000098	MMP9
							Honghua	MOL000098	DUOX2
							Honghua	MOL000098	CXCL2
							Huluba	MOL000006	MMP9
							Huluba	MOL000098	MMP9
							Huluba	MOL000098	DUOX2
							Huluba	MOL000098	CXCL2
							Aiye	MOL000098	MMP9
							Huajiao	MOL000098	MMP9
							Huajiao	MOL000098	DUOX2
							Huajiao	MOL000098	CXCL2
							Kushen	MOL000006	MMP9
							Kushen	MOL000098	MMP9
							Kushen	MOL000098	DUOX2
							Kushen	MOL000098	CXCL2
							Fuling	MOL000296	LYZ
							Lizhihe	MOL000098	MMP9
							Lizhihe	MOL000098	DUOX2
							Lizhihe	MOL000098	CXCL2
							Bichengqie	MOL000098	MMP9
							Bichengqie	MOL000098	DUOX2
							Bichengqie	MOL000098	CXCL2
							Lianfang	MOL000098	MMP9
							Lianfang	MOL000098	DUOX2
							Lianfang	MOL000098	CXCL2
							Juju	MOL000006	MMP9
							Bianxu	MOL000006	MMP9
							Bianxu	MOL000098	MMP9
							Bianxu	MOL000098	DUOX2
							Bianxu	MOL000098	CXCL2
							Manjingzi	MOL000006	MMP9
							Manjingzi	MOL000098	MMP9
							Manjingzi	MOL000098	DUOX2
							Manjingzi	MOL000098	CXCL2
							Xiebai	MOL000098	MMP9
							Xiebai	MOL000098	DUOX2
							Xiebai	MOL000098	CXCL2
							Huercao	MOL000098	MMP9
							Huercao	MOL000098	DUOX2
							Huercao	MOL000098	CXCL2
							Doukou	MOL000006	MMP9
							Doukou	MOL000098	MMP9
							Doukou	MOL000098	DUOX2
							Doukou	MOL000098	CXCL2
							Baijiangcao	MOL000006	MMP9
							Baijiangcao	MOL000098	MMP9
							Baijiangcao	MOL000098	DUOX2
							Baijiangcao	MOL000098	CXCL2
							Chishao	MOL001002	MMP9
							Chishao	MOL002714	MMP9
							Tiexiantougucao	MOL000098	MMP9
							Tiexiantougucao	MOL000098	DUOX2
							Tiexiantougucao	MOL000098	CXCL2
							Qingpi	MOL005828	MMP9
							Xiangmao	MOL000006	MMP9
							Xiangru	MOL000006	MMP9
							Xiangru	MOL000098	MMP9
							Xiangru	MOL000098	DUOX2
							Xiangru	MOL000098	CXCL2
							Xiangfu	MOL000006	MMP9
							Xiangfu	MOL000098	MMP9
							Xiangfu	MOL000098	DUOX2
							Xiangfu	MOL000098	CXCL2
							Gaoliangjiang	MOL000098	MMP9
							Guijianyu	MOL000098	MMP9
							Guijianyu	MOL000098	DUOX2
							Guijianyu	MOL000098	CXCL2
							Jixueteng	MOL000296	LYZ
							Jixueteng	MOL000006	MMP9
							Maiya	MOL000006	MMP9
							Huangqi	MOL000296	LYZ
							Huangqi	MOL000098	MMP9
							Huangqi	MOL000098	DUOX2
							Huangqi	MOL000098	CXCL2

## Sheet: RMSD
mol	Time (ps)	RMSD (nm)
MOL002662	0	0.0005107
MOL002662	1	0.0734401
MOL002662	2	0.0829253
MOL002662	3	0.0869755
MOL002662	4	0.0881862
MOL002662	5	0.0934255
MOL002662	6	0.0957331
MOL002662	7	0.0999326
MOL002662	8	0.0961504
MOL002662	9	0.102966
MOL002662	10	0.108027
MOL002662	11	0.105658
MOL002662	12	0.106416
MOL002662	13	0.104715
MOL002662	14	0.111616
MOL002662	15	0.116345
MOL002662	16	0.113274
MOL002662	17	0.115829
MOL002662	18	0.112201
MOL002662	19	0.120813
MOL002662	20	0.122654
MOL002662	21	0.121291
MOL002662	22	0.12979
MOL002662	23	0.131365
MOL002662	24	0.141105
MOL002662	25	0.145505
MOL002662	26	0.145133
MOL002662	27	0.143924
MOL002662	28	0.14342
MOL002662	29	0.150825
MOL002662	30	0.148104
MOL002662	31	0.145906
MOL002662	32	0.149834
MOL002662	33	0.151395
MOL002662	34	0.149855
MOL002662	35	0.145106
MOL002662	36	0.148564
MOL002662	37	0.151154
MOL002662	38	0.152926
MOL002662	39	0.142222
MOL002662	40	0.157705
MOL002662	41	0.156177
MOL002662	42	0.15934
MOL002662	43	0.163429
MOL002662	44	0.168094
MOL002662	45	0.165272
MOL002662	46	0.168386
MOL002662	47	0.162542
MOL002662	48	0.168393
MOL002662	49	0.159658
MOL002662	50	0.158948
MOL002662	51	0.159207
MOL002662	52	0.156008
MOL002662	53	0.15631
MOL002662	54	0.165712
MOL002662	55	0.166779
MOL002662	56	0.166822
MOL002662	57	0.157921
MOL002662	58	0.155313
MOL002662	59	0.156068
MOL002662	60	0.161548
MOL002662	61	0.161412
MOL002662	62	0.158959
MOL002662	63	0.157699
MOL002662	64	0.155279
MOL002662	65	0.164498
MOL002662	66	0.171732
MOL002662	67	0.172944
MOL002662	68	0.176914
MOL002662	69	0.187253
MOL002662	70	0.186722
MOL002662	71	0.177622
MOL002662	72	0.177534
MOL002662	73	0.187794
MOL002662	74	0.192368
MOL002662	75	0.194021
MOL002662	76	0.195635
MOL002662	77	0.193034
MOL002662	78	0.18841
MOL002662	79	0.181402
MOL002662	80	0.185375
MOL002662	81	0.178038
MOL002662	82	0.178931
MOL002662	83	0.184869
MOL002662	84	0.189818
MOL002662	85	0.180464
MOL002662	86	0.177293
MOL002662	87	0.178863
MOL002662	88	0.184122
MOL002662	89	0.174131
MOL002662	90	0.167032
MOL002662	91	0.174572
MOL002662	92	0.181335
MOL002662	93	0.177939
MOL002662	94	0.188943
MOL002662	95	0.18759
MOL002662	96	0.180988
MOL002662	97	0.173232
MOL002662	98	0.175524
MOL002662	99	0.168367
MOL002662	100	0.169838
MOL002662	101	0.175575
MOL002662	102	0.175957
MOL002662	103	0.178693
MOL002662	104	0.171129
MOL002662	105	0.166349
MOL002662	106	0.174292
MOL002662	107	0.182325
MOL002662	108	0.190054
MOL002662	109	0.193933
MOL002662	110	0.208343
MOL002662	111	0.208072
MOL002662	112	0.201735
MOL002662	113	0.199621
MOL002662	114	0.190891
MOL002662	115	0.194384
MOL002662	116	0.187106
MOL002662	117	0.182467
MOL002662	118	0.182599
MOL002662	119	0.183353
MOL002662	120	0.188869
MOL002662	121	0.183226
MOL002662	122	0.181656
MOL002662	123	0.19
MOL002662	124	0.18836
MOL002662	125	0.179539
MOL002662	126	0.179963
MOL002662	127	0.174801
MOL002662	128	0.167684
MOL002662	129	0.172264
MOL002662	130	0.178013
MOL002662	131	0.176021
MOL002662	132	0.177315
MOL002662	133	0.173062
MOL002662	134	0.170724
MOL002662	135	0.170353
MOL002662	136	0.170894
MOL002662	137	0.169009
MOL002662	138	0.171773
MOL002662	139	0.180798
MOL002662	140	0.181755
MOL002662	141	0.181835
MOL002662	142	0.186701
MOL002662	143	0.179666
MOL002662	144	0.176463
MOL002662	145	0.178787
MOL002662	146	0.176928
MOL002662	147	0.181792
MOL002662	148	0.180595
MOL002662	149	0.186034
MOL002662	150	0.174524
MOL002662	151	0.177864
MOL002662	152	0.172661
MOL002662	153	0.176305
MOL002662	154	0.181738
MOL002662	155	0.17236
MOL002662	156	0.176564
MOL002662	157	0.185073
MOL002662	158	0.187159
MOL002662	159	0.188217
MOL002662	160	0.185715
MOL002662	161	0.187862
MOL002662	162	0.188133
MOL002662	163	0.178851
MOL002662	164	0.17806
MOL002662	165	0.179437
MOL002662	166	0.186274
MOL002662	167	0.185296
MOL002662	168	0.192042
MOL002662	169	0.189473
MOL002662	170	0.193006
MOL002662	171	0.191436
MOL002662	172	0.192491
MOL002662	173	0.190177
MOL002662	174	0.187062
MOL002662	175	0.188288
MOL002662	176	0.189331
MOL002662	177	0.18317
MOL002662	178	0.176768
MOL002662	179	0.196373
MOL002662	180	0.196847
MOL002662	181	0.199615
MOL002662	182	0.205324
MOL002662	183	0.202403
MOL002662	184	0.204045
MOL002662	185	0.211809
MOL002662	186	0.199991
MOL002662	187	0.20447
MOL002662	188	0.2093
MOL002662	189	0.218037
MOL002662	190	0.223969
MOL002662	191	0.22481
MOL002662	192	0.224761
MOL002662	193	0.218777
MOL002662	194	0.219534
MOL002662	195	0.227215
MOL002662	196	0.216112
MOL002662	197	0.217799
MOL002662	198	0.215932
MOL002662	199	0.217161
MOL002662	200	0.214781
MOL002662	201	0.210501
MOL002662	202	0.208766
MOL002662	203	0.214033
MOL002662	204	0.217753
MOL002662	205	0.21224
MOL002662	206	0.203901
MOL002662	207	0.212008
MOL002662	208	0.21376
MOL002662	209	0.206111
MOL002662	210	0.211901
MOL002662	211	0.216394
MOL002662	212	0.211469
MOL002662	213	0.222524
MOL002662	214	0.22818
MOL002662	215	0.216866
MOL002662	216	0.217118
MOL002662	217	0.219992
MOL002662	218	0.215439
MOL002662	219	0.219084
MOL002662	220	0.224734
MOL002662	221	0.215943
MOL002662	222	0.218556
MOL002662	223	0.215849
MOL002662	224	0.212501
MOL002662	225	0.214397
MOL002662	226	0.220338
MOL002662	227	0.219808
MOL002662	228	0.21633
MOL002662	229	0.212085
MOL002662	230	0.212146
MOL002662	231	0.208515
MOL002662	232	0.216922
MOL002662	233	0.207293
MOL002662	234	0.213226
MOL002662	235	0.2079
MOL002662	236	0.202715
MOL002662	237	0.203507
MOL002662	238	0.213747
MOL002662	239	0.21021
MOL002662	240	0.218792
MOL002662	241	0.220886
MOL002662	242	0.220442
MOL002662	243	0.216935
MOL002662	244	0.210451
MOL002662	245	0.207909
MOL002662	246	0.206195
MOL002662	247	0.20565
MOL002662	248	0.201423
MOL002662	249	0.205486
MOL002662	250	0.20551
MOL002662	251	0.204453
MOL002662	252	0.205853
MOL002662	253	0.205171
MOL002662	254	0.206804
MOL002662	255	0.203765
MOL002662	256	0.200314
MOL002662	257	0.201048
MOL002662	258	0.204825
MOL002662	259	0.211543
MOL002662	260	0.213749
MOL002662	261	0.213425
MOL002662	262	0.215027
MOL002662	263	0.211577
MOL002662	264	0.211519
MOL002662	265	0.210697
MOL002662	266	0.218061
MOL002662	267	0.218898
MOL002662	268	0.210542
MOL002662	269	0.20418
MOL002662	270	0.215885
MOL002662	271	0.208779
MOL002662	272	0.222276
MOL002662	273	0.22457
MOL002662	274	0.214639
MOL002662	275	0.203232
MOL002662	276	0.211399
MOL002662	277	0.219633
MOL002662	278	0.223267
MOL002662	279	0.218299
MOL002662	280	0.222694
MOL002662	281	0.216916
MOL002662	282	0.215019
MOL002662	283	0.219607
MOL002662	284	0.226172
MOL002662	285	0.227191
MOL002662	286	0.225204
MOL002662	287	0.229126
MOL002662	288	0.217506
MOL002662	289	0.222851
MOL002662	290	0.218012
MOL002662	291	0.226076
MOL002662	292	0.220022
MOL002662	293	0.219135
MOL002662	294	0.216103
MOL002662	295	0.214899
MOL002662	296	0.204777
MOL002662	297	0.20405
MOL002662	298	0.200785
MOL002662	299	0.196842
MOL002662	300	0.197589
MOL002662	301	0.196771
MOL002662	302	0.205287
MOL002662	303	0.205854
MOL002662	304	0.196722
MOL002662	305	0.202397
MOL002662	306	0.194529
MOL002662	307	0.202586
MOL002662	308	0.213706
MOL002662	309	0.205435
MOL002662	310	0.213975
MOL002662	311	0.210323
MOL002662	312	0.212401
MOL002662	313	0.207852
MOL002662	314	0.211603
MOL002662	315	0.201577
MOL002662	316	0.20814
MOL002662	317	0.217851
MOL002662	318	0.215592
MOL002662	319	0.217466
MOL002662	320	0.213646
MOL002662	321	0.216055
MOL002662	322	0.214534
MOL002662	323	0.225442
MOL002662	324	0.214309
MOL002662	325	0.220624
MOL002662	326	0.217324
MOL002662	327	0.217372
MOL002662	328	0.219075
MOL002662	329	0.223441
MOL002662	330	0.216653
MOL002662	331	0.220089
MOL002662	332	0.208426
MOL002662	333	0.217018
MOL002662	334	0.218857
MOL002662	335	0.204273
MOL002662	336	0.209538
MOL002662	337	0.201333
MOL002662	338	0.205782
MOL002662	339	0.2036
MOL002662	340	0.211323
MOL002662	341	0.213805
MOL002662	342	0.212809
MOL002662	343	0.220367
MOL002662	344	0.219423
MOL002662	345	0.216964
MOL002662	346	0.209057
MOL002662	347	0.210103
MOL002662	348	0.216665
MOL002662	349	0.206198
MOL002662	350	0.206711
MOL002662	351	0.204032
MOL002662	352	0.204848
MOL002662	353	0.203867
MOL002662	354	0.206691
MOL002662	355	0.204556
MOL002662	356	0.219721
MOL002662	357	0.211145
MOL002662	358	0.213127
MOL002662	359	0.204528
MOL002662	360	0.207089
MOL002662	361	0.204149
MOL002662	362	0.202686
MOL002662	363	0.210519
MOL002662	364	0.20804
MOL002662	365	0.208805
MOL002662	366	0.215247
MOL002662	367	0.217528
MOL002662	368	0.210427
MOL002662	369	0.211
MOL002662	370	0.204955
MOL002662	371	0.19986
MOL002662	372	0.205144
MOL002662	373	0.212376
MOL002662	374	0.209848
MOL002662	375	0.206841
MOL002662	376	0.209184
MOL002662	377	0.210439
MOL002662	378	0.208871
MOL002662	379	0.207969
MOL002662	380	0.20658
MOL002662	381	0.20172
MOL002662	382	0.20122
MOL002662	383	0.19991
MOL002662	384	0.202675
MOL002662	385	0.204082
MOL002662	386	0.204399
MOL002662	387	0.203566
MOL002662	388	0.197003
MOL002662	389	0.199491
MOL002662	390	0.193635
MOL002662	391	0.196914
MOL002662	392	0.192322
MOL002662	393	0.190215
MOL002662	394	0.194101
MOL002662	395	0.190334
MOL002662	396	0.194237
MOL002662	397	0.195108
MOL002662	398	0.204832
MOL002662	399	0.194922
MOL002662	400	0.194538
MOL002662	401	0.198036
MOL002662	402	0.193549
MOL002662	403	0.196741
MOL002662	404	0.203714
MOL002662	405	0.194486
MOL002662	406	0.192566
MOL002662	407	0.186102
MOL002662	408	0.186321
MOL002662	409	0.188186
MOL002662	410	0.191481
MOL002662	411	0.187173
MOL002662	412	0.201839
MOL002662	413	0.193276
MOL002662	414	0.191294
MOL002662	415	0.19653
MOL002662	416	0.195078
MOL002662	417	0.189224
MOL002662	418	0.179139
MOL002662	419	0.193734
MOL002662	420	0.190035
MOL002662	421	0.183551
MOL002662	422	0.192689
MOL002662	423	0.188615
MOL002662	424	0.188203
MOL002662	425	0.195221
MOL002662	426	0.199151
MOL002662	427	0.19851
MOL002662	428	0.199739
MOL002662	429	0.198732
MOL002662	430	0.196165
MOL002662	431	0.184846
MOL002662	432	0.192239
MOL002662	433	0.191506
MOL002662	434	0.194615
MOL002662	435	0.190979
MOL002662	436	0.198693
MOL002662	437	0.191077
MOL002662	438	0.201086
MOL002662	439	0.193209
MOL002662	440	0.191342
MOL002662	441	0.191939
MOL002662	442	0.189491
MOL002662	443	0.188916
MOL002662	444	0.190764
MOL002662	445	0.18801
MOL002662	446	0.189632
MOL002662	447	0.188762
MOL002662	448	0.195504
MOL002662	449	0.182904
MOL002662	450	0.181731
MOL002662	451	0.175492
MOL002662	452	0.171728
MOL002662	453	0.181631
MOL002662	454	0.171839
MOL002662	455	0.167622
MOL002662	456	0.170992
MOL002662	457	0.17598
MOL002662	458	0.175945
MOL002662	459	0.179765
MOL002662	460	0.189258
MOL002662	461	0.19507
MOL002662	462	0.193611
MOL002662	463	0.191178
MOL002662	464	0.183406
MOL002662	465	0.187697
MOL002662	466	0.191212
MOL002662	467	0.185733
MOL002662	468	0.190217
MOL002662	469	0.195566
MOL002662	470	0.192074
MOL002662	471	0.19129
MOL002662	472	0.186028
MOL002662	473	0.178829
MOL002662	474	0.186841
MOL002662	475	0.189468
MOL002662	476	0.191542
MOL002662	477	0.182509
MOL002662	478	0.178464
MOL002662	479	0.186721
MOL002662	480	0.193845
MOL002662	481	0.183574
MOL002662	482	0.177329
MOL002662	483	0.184195
MOL002662	484	0.179588
MOL002662	485	0.17864
MOL002662	486	0.184295
MOL002662	487	0.177451
MOL002662	488	0.186857
MOL002662	489	0.185481
MOL002662	490	0.182226
MOL002662	491	0.182265
MOL002662	492	0.180904
MOL002662	493	0.178903
MOL002662	494	0.172446
MOL002662	495	0.171359
MOL002662	496	0.17767
MOL002662	497	0.17177
MOL002662	498	0.17155
MOL002662	499	0.173779
MOL002662	500	0.175204
MOL002662	501	0.185425
MOL002662	502	0.177089
MOL002662	503	0.174896
MOL002662	504	0.182011
MOL002662	505	0.182105
MOL002662	506	0.169942
MOL002662	507	0.176674
MOL002662	508	0.183379
MOL002662	509	0.181508
MOL002662	510	0.177877
MOL002662	511	0.181959
MOL002662	512	0.185999
MOL002662	513	0.188206
MOL002662	514	0.191707
MOL002662	515	0.192184
MOL002662	516	0.192597
MOL002662	517	0.183388
MOL002662	518	0.186083
MOL002662	519	0.188507
MOL002662	520	0.187335
MOL002662	521	0.190492
MOL002662	522	0.191474
MOL002662	523	0.197565
MOL002662	524	0.199799
MOL002662	525	0.203086
MOL002662	526	0.200433
MOL002662	527	0.202632
MOL002662	528	0.193205
MOL002662	529	0.199916
MOL002662	530	0.19157
MOL002662	531	0.180902
MOL002662	532	0.193394
MOL002662	533	0.187359
MOL002662	534	0.18053
MOL002662	535	0.176602
MOL002662	536	0.170369
MOL002662	537	0.171093
MOL002662	538	0.17537
MOL002662	539	0.172245
MOL002662	540	0.174434
MOL002662	541	0.186525
MOL002662	542	0.17874
MOL002662	543	0.176812
MOL002662	544	0.173657
MOL002662	545	0.172226
MOL002662	546	0.165767
MOL002662	547	0.172541
MOL002662	548	0.166307
MOL002662	549	0.174941
MOL002662	550	0.167778
MOL002662	551	0.179334
MOL002662	552	0.175462
MOL002662	553	0.173189
MOL002662	554	0.172848
MOL002662	555	0.170117
MOL002662	556	0.169348
MOL002662	557	0.179004
MOL002662	558	0.182727
MOL002662	559	0.18088
MOL002662	560	0.180872
MOL002662	561	0.177729
MOL002662	562	0.17979
MOL002662	563	0.189087
MOL002662	564	0.182716
MOL002662	565	0.183669
MOL002662	566	0.192135
MOL002662	567	0.185924
MOL002662	568	0.173567
MOL002662	569	0.17753
MOL002662	570	0.177822
MOL002662	571	0.178871
MOL002662	572	0.18063
MOL002662	573	0.183032
MOL002662	574	0.180555
MOL002662	575	0.174267
MOL002662	576	0.174315
MOL002662	577	0.168489
MOL002662	578	0.176947
MOL002662	579	0.167715
MOL002662	580	0.173933
MOL002662	581	0.174194
MOL002662	582	0.183416
MOL002662	583	0.181854
MOL002662	584	0.184674
MOL002662	585	0.18988
MOL002662	586	0.183537
MOL002662	587	0.191333
MOL002662	588	0.178877
MOL002662	589	0.18283
MOL002662	590	0.175893
MOL002662	591	0.17996
MOL002662	592	0.189139
MOL002662	593	0.189692
MOL002662	594	0.18711
MOL002662	595	0.18737
MOL002662	596	0.197599
MOL002662	597	0.194789
MOL002662	598	0.189357
MOL002662	599	0.200862
MOL002662	600	0.201963
MOL002662	601	0.19921
MOL002662	602	0.194483
MOL002662	603	0.196958
MOL002662	604	0.203145
MOL002662	605	0.202668
MOL002662	606	0.202538
MOL002662	607	0.197063
MOL002662	608	0.191447
MOL002662	609	0.188716
MOL002662	610	0.193302
MOL002662	611	0.193893
MOL002662	612	0.197842
MOL002662	613	0.187879
MOL002662	614	0.198138
MOL002662	615	0.197225
MOL002662	616	0.202282
MOL002662	617	0.201787
MOL002662	618	0.211565
MOL002662	619	0.205675
MOL002662	620	0.20205
MOL002662	621	0.20296
MOL002662	622	0.199496
MOL002662	623	0.203667
MOL002662	624	0.20754
MOL002662	625	0.20133
MOL002662	626	0.215061
MOL002662	627	0.213335
MOL002662	628	0.210264
MOL002662	629	0.197681
MOL002662	630	0.194245
MOL002662	631	0.194289
MOL002662	632	0.201202
MOL002662	633	0.195876
MOL002662	634	0.19896
MOL002662	635	0.197088
MOL002662	636	0.201643
MOL002662	637	0.199813
MOL002662	638	0.197067
MOL002662	639	0.199461
MOL002662	640	0.205789
MOL002662	641	0.21107
MOL002662	642	0.202666
MOL002662	643	0.195939
MOL002662	644	0.207413
MOL002662	645	0.207653
MOL002662	646	0.215572
MOL002662	647	0.211093
MOL002662	648	0.207016
MOL002662	649	0.210557
MOL002662	650	0.214213
MOL002662	651	0.204897
MOL002662	652	0.207858
MOL002662	653	0.210067
MOL002662	654	0.211848
MOL002662	655	0.211103
MOL002662	656	0.205233
MOL002662	657	0.204497
MOL002662	658	0.212312
MOL002662	659	0.210499
MOL002662	660	0.207993
MOL002662	661	0.21239
MOL002662	662	0.205556
MOL002662	663	0.210611
MOL002662	664	0.214719
MOL002662	665	0.221516
MOL002662	666	0.225441
MOL002662	667	0.224375
MOL002662	668	0.217325
MOL002662	669	0.212747
MOL002662	670	0.217405
MOL002662	671	0.223352
MOL002662	672	0.21145
MOL002662	673	0.213345
MOL002662	674	0.215353
MOL002662	675	0.212024
MOL002662	676	0.217495
MOL002662	677	0.22931
MOL002662	678	0.211911
MOL002662	679	0.210822
MOL002662	680	0.206081
MOL002662	681	0.204645
MOL002662	682	0.202627
MOL002662	683	0.206314
MOL002662	684	0.216797
MOL002662	685	0.212141
MOL002662	686	0.218247
MOL002662	687	0.220037
MOL002662	688	0.214236
MOL002662	689	0.211778
MOL002662	690	0.211979
MOL002662	691	0.211121
MOL002662	692	0.216614
MOL002662	693	0.212003
MOL002662	694	0.212475
MOL002662	695	0.213409
MOL002662	696	0.211213
MOL002662	697	0.20167
MOL002662	698	0.194804
MOL002662	699	0.202494
MOL002662	700	0.195938
MOL002662	701	0.19957
MOL002662	702	0.202654
MOL002662	703	0.205539
MOL002662	704	0.201063
MOL002662	705	0.192536
MOL002662	706	0.195049
MOL002662	707	0.193983
MOL002662	708	0.200746
MOL002662	709	0.197376
MOL002662	710	0.205798
MOL002662	711	0.205145
MOL002662	712	0.201817
MOL002662	713	0.210376
MOL002662	714	0.202868
MOL002662	715	0.207697
MOL002662	716	0.204434
MOL002662	717	0.191796
MOL002662	718	0.197562
MOL002662	719	0.20083
MOL002662	720	0.198066
MOL002662	721	0.200259
MOL002662	722	0.198556
MOL002662	723	0.197827
MOL002662	724	0.204779
MOL002662	725	0.201816
MOL002662	726	0.198523
MOL002662	727	0.204209
MOL002662	728	0.200595
MOL002662	729	0.198726
MOL002662	730	0.204262
MOL002662	731	0.200476
MOL002662	732	0.213186
MOL002662	733	0.210735
MOL002662	734	0.206784
MOL002662	735	0.20755
MOL002662	736	0.209393
MOL002662	737	0.212466
MOL002662	738	0.209037
MOL002662	739	0.205103
MOL002662	740	0.204101
MOL002662	741	0.192024
MOL002662	742	0.196486
MOL002662	743	0.199068
MOL002662	744	0.201386
MOL002662	745	0.198167
MOL002662	746	0.198009
MOL002662	747	0.201895
MOL002662	748	0.197023
MOL002662	749	0.198596
MOL002662	750	0.208318
MOL002662	751	0.202197
MOL002662	752	0.209316
MOL002662	753	0.209891
MOL002662	754	0.210594
MOL002662	755	0.208254
MOL002662	756	0.207697
MOL002662	757	0.2035
MOL002662	758	0.209186
MOL002662	759	0.213421
MOL002662	760	0.198466
MOL002662	761	0.206514
MOL002662	762	0.214227
MOL002662	763	0.207493
MOL002662	764	0.20624
MOL002662	765	0.21648
MOL002662	766	0.203262
MOL002662	767	0.203067
MOL002662	768	0.208545
MOL002662	769	0.208482
MOL002662	770	0.202923
MOL002662	771	0.204259
MOL002662	772	0.198995
MOL002662	773	0.208374
MOL002662	774	0.213982
MOL002662	775	0.212926
MOL002662	776	0.206115
MOL002662	777	0.210461
MOL002662	778	0.204175
MOL002662	779	0.201231
MOL002662	780	0.205339
MOL002662	781	0.199927
MOL002662	782	0.201104
MOL002662	783	0.208617
MOL002662	784	0.203724
MOL002662	785	0.204902
MOL002662	786	0.201786
MOL002662	787	0.208067
MOL002662	788	0.202651
MOL002662	789	0.20165
MOL002662	790	0.207343
MOL002662	791	0.199639
MOL002662	792	0.195319
MOL002662	793	0.193528
MOL002662	794	0.198455
MOL002662	795	0.211524
MOL002662	796	0.206432
MOL002662	797	0.197897
MOL002662	798	0.200761
MOL002662	799	0.205607
MOL002662	800	0.199651
MOL002662	801	0.208596
MOL002662	802	0.201924
MOL002662	803	0.209106
MOL002662	804	0.208755
MOL002662	805	0.207087
MOL002662	806	0.208692
MOL002662	807	0.207921
MOL002662	808	0.204511
MOL002662	809	0.196571
MOL002662	810	0.191924
MOL002662	811	0.20031
MOL002662	812	0.197424
MOL002662	813	0.202852
MOL002662	814	0.205161
MOL002662	815	0.204036
MOL002662	816	0.206384
MOL002662	817	0.213394
MOL002662	818	0.211456
MOL002662	819	0.216151
MOL002662	820	0.215778
MOL002662	821	0.225939
MOL002662	822	0.220447
MOL002662	823	0.212108
MOL002662	824	0.217307
MOL002662	825	0.211341
MOL002662	826	0.214837
MOL002662	827	0.214061
MOL002662	828	0.211049
MOL002662	829	0.212229
MOL002662	830	0.21634
MOL002662	831	0.206311
MOL002662	832	0.203244
MOL002662	833	0.201797
MOL002662	834	0.204047
MOL002662	835	0.200997
MOL002662	836	0.199546
MOL002662	837	0.198715
MOL002662	838	0.217955
MOL002662	839	0.210451
MOL002662	840	0.21959
MOL002662	841	0.219424
MOL002662	842	0.21555
MOL002662	843	0.214582
MOL002662	844	0.205651
MOL002662	845	0.207189
MOL002662	846	0.198975
MOL002662	847	0.197841
MOL002662	848	0.202308
MOL002662	849	0.202076
MOL002662	850	0.200398
MOL002662	851	0.201717
MOL002662	852	0.201377
MOL002662	853	0.205962
MOL002662	854	0.200058
MOL002662	855	0.202495
MOL002662	856	0.201898
MOL002662	857	0.202219
MOL002662	858	0.199463
MOL002662	859	0.195358
MOL002662	860	0.201308
MOL002662	861	0.211794
MOL002662	862	0.221024
MOL002662	863	0.217571
MOL002662	864	0.210064
MOL002662	865	0.203116
MOL002662	866	0.210799
MOL002662	867	0.221702
MOL002662	868	0.210955
MOL002662	869	0.20508
MOL002662	870	0.209196
MOL002662	871	0.206395
MOL002662	872	0.211818
MOL002662	873	0.2061
MOL002662	874	0.204768
MOL002662	875	0.203597
MOL002662	876	0.202421
MOL002662	877	0.198317
MOL002662	878	0.202814
MOL002662	879	0.195726
MOL002662	880	0.199122
MOL002662	881	0.194341
MOL002662	882	0.202921
MOL002662	883	0.200952
MOL002662	884	0.202523
MOL002662	885	0.199977
MOL002662	886	0.198986
MOL002662	887	0.191989
MOL002662	888	0.199891
MOL002662	889	0.189025
MOL002662	890	0.198181
MOL002662	891	0.196967
MOL002662	892	0.190834
MOL002662	893	0.199143
MOL002662	894	0.20293
MOL002662	895	0.209533
MOL002662	896	0.206539
MOL002662	897	0.203556
MOL002662	898	0.195636
MOL002662	899	0.191358
MOL002662	900	0.198841
MOL002662	901	0.20447
MOL002662	902	0.206858
MOL002662	903	0.213213
MOL002662	904	0.202687
MOL002662	905	0.212761
MOL002662	906	0.21459
MOL002662	907	0.210182
MOL002662	908	0.204159
MOL002662	909	0.207572
MOL002662	910	0.211211
MOL002662	911	0.206448
MOL002662	912	0.205549
MOL002662	913	0.202888
MOL002662	914	0.197814
MOL002662	915	0.194029
MOL002662	916	0.200703
MOL002662	917	0.192109
MOL002662	918	0.199045
MOL002662	919	0.189291
MOL002662	920	0.196357
MOL002662	921	0.196069
MOL002662	922	0.205453
MOL002662	923	0.196949
MOL002662	924	0.192621
MOL002662	925	0.204211
MOL002662	926	0.200517
MOL002662	927	0.196226
MOL002662	928	0.199832
MOL002662	929	0.19865
MOL002662	930	0.210094
MOL002662	931	0.203511
MOL002662	932	0.197616
MOL002662	933	0.19229
MOL002662	934	0.196869
MOL002662	935	0.193784
MOL002662	936	0.192462
MOL002662	937	0.194246
MOL002662	938	0.195921
MOL002662	939	0.190697
MOL002662	940	0.196693
MOL002662	941	0.204853
MOL002662	942	0.202285
MOL002662	943	0.201481
MOL002662	944	0.203567
MOL002662	945	0.208083
MOL002662	946	0.206297
MOL002662	947	0.211167
MOL002662	948	0.216592
MOL002662	949	0.215062
MOL002662	950	0.212661
MOL002662	951	0.213885
MOL002662	952	0.201368
MOL002662	953	0.211386
MOL002662	954	0.203617
MOL002662	955	0.206654
MOL002662	956	0.207731
MOL002662	957	0.202082
MOL002662	958	0.195925
MOL002662	959	0.197731
MOL002662	960	0.202419
MOL002662	961	0.19327
MOL002662	962	0.202866
MOL002662	963	0.201222
MOL002662	964	0.204723
MOL002662	965	0.203986
MOL002662	966	0.197862
MOL002662	967	0.203632
MOL002662	968	0.199431
MOL002662	969	0.196114
MOL002662	970	0.202147
MOL002662	971	0.200449
MOL002662	972	0.201983
MOL002662	973	0.199154
MOL002662	974	0.202953
MOL002662	975	0.200995
MOL002662	976	0.195695
MOL002662	977	0.193896
MOL002662	978	0.20253
MOL002662	979	0.202269
MOL002662	980	0.201826
MOL002662	981	0.203183
MOL002662	982	0.196835
MOL002662	983	0.198213
MOL002662	984	0.197148
MOL002662	985	0.200864
MOL002662	986	0.203547
MOL002662	987	0.198765
MOL002662	988	0.190087
MOL002662	989	0.193734
MOL002662	990	0.196494
MOL002662	991	0.199878
MOL002662	992	0.200502
MOL002662	993	0.20095
MOL002662	994	0.198694
MOL002662	995	0.200189
MOL002662	996	0.194439
MOL002662	997	0.196003
MOL002662	998	0.197742
MOL002662	999	0.199675
MOL002662	1000	0.197762
MOL002662	1001	0.196612
MOL002662	1002	0.20315
MOL002662	1003	0.198353
MOL002662	1004	0.200342
MOL002662	1005	0.19653
MOL002662	1006	0.202203
MOL002662	1007	0.200812
MOL002662	1008	0.205192
MOL002662	1009	0.197077
MOL002662	1010	0.197248
MOL002662	1011	0.21186
MOL002662	1012	0.203107
MOL002662	1013	0.197399
MOL002662	1014	0.197479
MOL002662	1015	0.18757
MOL002662	1016	0.200978
MOL002662	1017	0.208325
MOL002662	1018	0.206085
MOL002662	1019	0.194274
MOL002662	1020	0.199398
MOL002662	1021	0.190438
MOL002662	1022	0.193664
MOL002662	1023	0.190883
MOL002662	1024	0.184887
MOL002662	1025	0.188412
MOL002662	1026	0.189229
MOL002662	1027	0.192767
MOL002662	1028	0.191414
MOL002662	1029	0.190792
MOL002662	1030	0.191552
MOL002662	1031	0.195403
MOL002662	1032	0.200289
MOL002662	1033	0.195665
MOL002662	1034	0.19603
MOL002662	1035	0.191352
MOL002662	1036	0.198211
MOL002662	1037	0.19888
MOL002662	1038	0.197796
MOL002662	1039	0.198649
MOL002662	1040	0.193151
MOL002662	1041	0.19741
MOL002662	1042	0.203277
MOL002662	1043	0.202539
MOL002662	1044	0.20967
MOL002662	1045	0.204749
MOL002662	1046	0.199668
MOL002662	1047	0.196408
MOL002662	1048	0.197465
MOL002662	1049	0.208121
MOL002662	1050	0.208539
MOL002662	1051	0.196953
MOL002662	1052	0.202205
MOL002662	1053	0.20621
MOL002662	1054	0.204439
MOL002662	1055	0.197197
MOL002662	1056	0.202685
MOL002662	1057	0.199037
MOL002662	1058	0.191425
MOL002662	1059	0.200651
MOL002662	1060	0.202817
MOL002662	1061	0.2015
MOL002662	1062	0.202976
MOL002662	1063	0.212716
MOL002662	1064	0.211377
MOL002662	1065	0.218093
MOL002662	1066	0.215204
MOL002662	1067	0.217338
MOL002662	1068	0.209804
MOL002662	1069	0.206661
MOL002662	1070	0.208486
MOL002662	1071	0.20687
MOL002662	1072	0.210414
MOL002662	1073	0.210245
MOL002662	1074	0.203596
MOL002662	1075	0.198102
MOL002662	1076	0.206435
MOL002662	1077	0.208069
MOL002662	1078	0.208146
MOL002662	1079	0.206138
MOL002662	1080	0.202661
MOL002662	1081	0.19675
MOL002662	1082	0.205575
MOL002662	1083	0.206437
MOL002662	1084	0.210645
MOL002662	1085	0.212092
MOL002662	1086	0.20938
MOL002662	1087	0.210831
MOL002662	1088	0.217216
MOL002662	1089	0.208625
MOL002662	1090	0.205981
MOL002662	1091	0.21134
MOL002662	1092	0.201708
MOL002662	1093	0.208531
MOL002662	1094	0.214784
MOL002662	1095	0.207441
MOL002662	1096	0.209169
MOL002662	1097	0.209518
MOL002662	1098	0.206857
MOL002662	1099	0.212875
MOL002662	1100	0.214423
MOL002662	1101	0.214085
MOL002662	1102	0.210233
MOL002662	1103	0.203531
MOL002662	1104	0.21555
MOL002662	1105	0.211326
MOL002662	1106	0.218675
MOL002662	1107	0.214772
MOL002662	1108	0.224735
MOL002662	1109	0.210927
MOL002662	1110	0.220657
MOL002662	1111	0.219994
MOL002662	1112	0.220838
MOL002662	1113	0.211138
MOL002662	1114	0.207147
MOL002662	1115	0.214205
MOL002662	1116	0.223323
MOL002662	1117	0.217847
MOL002662	1118	0.210676
MOL002662	1119	0.210281
MOL002662	1120	0.21278
MOL002662	1121	0.214452
MOL002662	1122	0.209919
MOL002662	1123	0.207437
MOL002662	1124	0.209223
MOL002662	1125	0.217392
MOL002662	1126	0.21653
MOL002662	1127	0.223066
MOL002662	1128	0.226545
MOL002662	1129	0.222721
MOL002662	1130	0.22453
MOL002662	1131	0.222159
MOL002662	1132	0.221304
MOL002662	1133	0.222084
MOL002662	1134	0.219871
MOL002662	1135	0.225779
MOL002662	1136	0.228469
MOL002662	1137	0.225446
MOL002662	1138	0.216994
MOL002662	1139	0.214093
MOL002662	1140	0.208503
MOL002662	1141	0.214687
MOL002662	1142	0.212272
MOL002662	1143	0.2165
MOL002662	1144	0.219248
MOL002662	1145	0.220303
MOL002662	1146	0.209924
MOL002662	1147	0.208939
MOL002662	1148	0.210507
MOL002662	1149	0.210723
MOL002662	1150	0.211158
MOL002662	1151	0.21308
MOL002662	1152	0.200919
MOL002662	1153	0.211282
MOL002662	1154	0.199707
MOL002662	1155	0.191405
MOL002662	1156	0.203138
MOL002662	1157	0.203074
MOL002662	1158	0.214591
MOL002662	1159	0.209903
MOL002662	1160	0.213398
MOL002662	1161	0.216386
MOL002662	1162	0.205949
MOL002662	1163	0.202865
MOL002662	1164	0.205438
MOL002662	1165	0.202882
MOL002662	1166	0.206273
MOL002662	1167	0.201733
MOL002662	1168	0.212276
MOL002662	1169	0.208002
MOL002662	1170	0.205783
MOL002662	1171	0.210387
MOL002662	1172	0.202184
MOL002662	1173	0.207194
MOL002662	1174	0.207283
MOL002662	1175	0.207283
MOL002662	1176	0.211233
MOL002662	1177	0.215197
MOL002662	1178	0.208271
MOL002662	1179	0.200027
MOL002662	1180	0.20961
MOL002662	1181	0.208411
MOL002662	1182	0.202962
MOL002662	1183	0.196043
MOL002662	1184	0.193618
MOL002662	1185	0.203985
MOL002662	1186	0.208327
MOL002662	1187	0.213937
MOL002662	1188	0.219337
MOL002662	1189	0.211488
MOL002662	1190	0.226795
MOL002662	1191	0.221214
MOL002662	1192	0.213477
MOL002662	1193	0.214882
MOL002662	1194	0.214812
MOL002662	1195	0.205472
MOL002662	1196	0.202275
MOL002662	1197	0.200868
MOL002662	1198	0.20146
MOL002662	1199	0.212428
MOL002662	1200	0.211925
MOL002662	1201	0.206532
MOL002662	1202	0.200822
MOL002662	1203	0.205305
MOL002662	1204	0.20297
MOL002662	1205	0.20439
MOL002662	1206	0.217114
MOL002662	1207	0.210193
MOL002662	1208	0.213599
MOL002662	1209	0.210954
MOL002662	1210	0.205162
MOL002662	1211	0.208332
MOL002662	1212	0.208623
MOL002662	1213	0.20638
MOL002662	1214	0.209571
MOL002662	1215	0.206434
MOL002662	1216	0.198487
MOL002662	1217	0.195908
MOL002662	1218	0.199201
MOL002662	1219	0.205364
MOL002662	1220	0.203885
MOL002662	1221	0.204708
MOL002662	1222	0.212352
MOL002662	1223	0.216691
MOL002662	1224	0.203805
MOL002662	1225	0.216927
MOL002662	1226	0.209973
MOL002662	1227	0.225274
MOL002662	1228	0.221445
MOL002662	1229	0.216754
MOL002662	1230	0.217691
MOL002662	1231	0.223977
MOL002662	1232	0.214908
MOL002662	1233	0.216218
MOL002662	1234	0.220212
MOL002662	1235	0.224993
MOL002662	1236	0.227171
MOL002662	1237	0.225724
MOL002662	1238	0.217219
MOL002662	1239	0.226546
MOL002662	1240	0.221405
MOL002662	1241	0.219915
MOL002662	1242	0.220855
MOL002662	1243	0.221626
MOL002662	1244	0.21793
MOL002662	1245	0.22577
MOL002662	1246	0.217956
MOL002662	1247	0.212359
MOL002662	1248	0.211739
MOL002662	1249	0.203227
MOL002662	1250	0.202512
MOL002662	1251	0.205446
MOL002662	1252	0.213526
MOL002662	1253	0.213729
MOL002662	1254	0.212079
MOL002662	1255	0.207227
MOL002662	1256	0.207897
MOL002662	1257	0.212294
MOL002662	1258	0.20913
MOL002662	1259	0.210758
MOL002662	1260	0.210778
MOL002662	1261	0.212367
MOL002662	1262	0.214575
MOL002662	1263	0.218145
MOL002662	1264	0.221528
MOL002662	1265	0.213661
MOL002662	1266	0.217262
MOL002662	1267	0.212509
MOL002662	1268	0.205098
MOL002662	1269	0.209925
MOL002662	1270	0.206253
MOL002662	1271	0.203184
MOL002662	1272	0.202804
MOL002662	1273	0.205346
MOL002662	1274	0.204315
MOL002662	1275	0.204477
MOL002662	1276	0.208014
MOL002662	1277	0.209401
MOL002662	1278	0.207318
MOL002662	1279	0.199594
MOL002662	1280	0.201065
MOL002662	1281	0.19744
MOL002662	1282	0.191442
MOL002662	1283	0.195557
MOL002662	1284	0.200715
MOL002662	1285	0.208325
MOL002662	1286	0.208989
MOL002662	1287	0.205802
MOL002662	1288	0.198057
MOL002662	1289	0.206746
MOL002662	1290	0.199104
MOL002662	1291	0.21293
MOL002662	1292	0.206917
MOL002662	1293	0.200849
MOL002662	1294	0.197805
MOL002662	1295	0.199395
MOL002662	1296	0.196859
MOL002662	1297	0.195356
MOL002662	1298	0.193889
MOL002662	1299	0.190092
MOL002662	1300	0.194254
MOL002662	1301	0.204797
MOL002662	1302	0.198648
MOL002662	1303	0.195315
MOL002662	1304	0.199107
MOL002662	1305	0.196477
MOL002662	1306	0.194567
MOL002662	1307	0.193026
MOL002662	1308	0.188316
MOL002662	1309	0.18629
MOL002662	1310	0.178045
MOL002662	1311	0.18056
MOL002662	1312	0.182276
MOL002662	1313	0.18375
MOL002662	1314	0.182193
MOL002662	1315	0.173487
MOL002662	1316	0.181206
MOL002662	1317	0.181017
MOL002662	1318	0.18215
MOL002662	1319	0.180984
MOL002662	1320	0.18919
MOL002662	1321	0.185817
MOL002662	1322	0.192006
MOL002662	1323	0.200049
MOL002662	1324	0.184569
MOL002662	1325	0.192037
MOL002662	1326	0.189309
MOL002662	1327	0.189364
MOL002662	1328	0.193584
MOL002662	1329	0.183647
MOL002662	1330	0.191579
MOL002662	1331	0.201069
MOL002662	1332	0.200459
MOL002662	1333	0.191334
MOL002662	1334	0.190459
MOL002662	1335	0.194961
MOL002662	1336	0.203037
MOL002662	1337	0.198655
MOL002662	1338	0.19967
MOL002662	1339	0.196982
MOL002662	1340	0.2013
MOL002662	1341	0.205763
MOL002662	1342	0.199688
MOL002662	1343	0.199811
MOL002662	1344	0.194141
MOL002662	1345	0.197258
MOL002662	1346	0.194605
MOL002662	1347	0.196714
MOL002662	1348	0.203358
MOL002662	1349	0.20723
MOL002662	1350	0.206347
MOL002662	1351	0.208154
MOL002662	1352	0.207084
MOL002662	1353	0.204667
MOL002662	1354	0.199118
MOL002662	1355	0.194715
MOL002662	1356	0.188308
MOL002662	1357	0.193559
MOL002662	1358	0.196385
MOL002662	1359	0.198526
MOL002662	1360	0.200257
MOL002662	1361	0.201856
MOL002662	1362	0.205048
MOL002662	1363	0.201623
MOL002662	1364	0.207915
MOL002662	1365	0.210223
MOL002662	1366	0.210002
MOL002662	1367	0.19597
MOL002662	1368	0.204373
MOL002662	1369	0.201513
MOL002662	1370	0.196016
MOL002662	1371	0.191448
MOL002662	1372	0.199955
MOL002662	1373	0.200948
MOL002662	1374	0.20769
MOL002662	1375	0.204856
MOL002662	1376	0.193439
MOL002662	1377	0.20349
MOL002662	1378	0.204217
MOL002662	1379	0.209719
MOL002662	1380	0.208767
MOL002662	1381	0.212904
MOL002662	1382	0.21017
MOL002662	1383	0.214681
MOL002662	1384	0.223078
MOL002662	1385	0.224815
MOL002662	1386	0.226117
MOL002662	1387	0.223729
MOL002662	1388	0.220798
MOL002662	1389	0.210175
MOL002662	1390	0.214211
MOL002662	1391	0.206783
MOL002662	1392	0.213271
MOL002662	1393	0.216354
MOL002662	1394	0.221259
MOL002662	1395	0.214484
MOL002662	1396	0.210844
MOL002662	1397	0.207369
MOL002662	1398	0.212473
MOL002662	1399	0.210212
MOL002662	1400	0.202393
MOL002662	1401	0.212023
MOL002662	1402	0.216719
MOL002662	1403	0.203779
MOL002662	1404	0.212368
MOL002662	1405	0.211789
MOL002662	1406	0.218487
MOL002662	1407	0.211968
MOL002662	1408	0.207318
MOL002662	1409	0.217267
MOL002662	1410	0.216056
MOL002662	1411	0.217599
MOL002662	1412	0.221241
MOL002662	1413	0.214792
MOL002662	1414	0.210952
MOL002662	1415	0.204778
MOL002662	1416	0.206687
MOL002662	1417	0.205829
MOL002662	1418	0.205588
MOL002662	1419	0.216703
MOL002662	1420	0.207999
MOL002662	1421	0.205202
MOL002662	1422	0.205779
MOL002662	1423	0.213976
MOL002662	1424	0.20985
MOL002662	1425	0.209385
MOL002662	1426	0.207492
MOL002662	1427	0.207339
MOL002662	1428	0.200332
MOL002662	1429	0.200357
MOL002662	1430	0.199455
MOL002662	1431	0.197752
MOL002662	1432	0.194202
MOL002662	1433	0.196131
MOL002662	1434	0.199833
MOL002662	1435	0.201768
MOL002662	1436	0.195297
MOL002662	1437	0.192796
MOL002662	1438	0.196194
MOL002662	1439	0.198763
MOL002662	1440	0.20747
MOL002662	1441	0.206077
MOL002662	1442	0.207853
MOL002662	1443	0.203233
MOL002662	1444	0.199803
MOL002662	1445	0.203582
MOL002662	1446	0.204285
MOL002662	1447	0.210597
MOL002662	1448	0.20978
MOL002662	1449	0.217406
MOL002662	1450	0.219626
MOL002662	1451	0.217038
MOL002662	1452	0.215194
MOL002662	1453	0.209627
MOL002662	1454	0.212617
MOL002662	1455	0.218299
MOL002662	1456	0.222979
MOL002662	1457	0.214355
MOL002662	1458	0.206924
MOL002662	1459	0.213017
MOL002662	1460	0.211386
MOL002662	1461	0.219131
MOL002662	1462	0.21808
MOL002662	1463	0.218401
MOL002662	1464	0.214631
MOL002662	1465	0.218766
MOL002662	1466	0.221615
MOL002662	1467	0.219687
MOL002662	1468	0.219232
MOL002662	1469	0.221349
MOL002662	1470	0.212266
MOL002662	1471	0.210511
MOL002662	1472	0.219224
MOL002662	1473	0.216296
MOL002662	1474	0.210242
MOL002662	1475	0.215346
MOL002662	1476	0.22288
MOL002662	1477	0.219747
MOL002662	1478	0.218533
MOL002662	1479	0.220658
MOL002662	1480	0.217926
MOL002662	1481	0.221517
MOL002662	1482	0.210322
MOL002662	1483	0.214151
MOL002662	1484	0.210092
MOL002662	1485	0.210516
MOL002662	1486	0.211946
MOL002662	1487	0.213649
MOL002662	1488	0.211989
MOL002662	1489	0.218821
MOL002662	1490	0.217977
MOL002662	1491	0.216058
MOL002662	1492	0.221866
MOL002662	1493	0.224465
MOL002662	1494	0.232767
MOL002662	1495	0.221449
MOL002662	1496	0.221416
MOL002662	1497	0.217775
MOL002662	1498	0.220558
MOL002662	1499	0.217499
MOL002662	1500	0.221016
MOL002662	1501	0.21461
MOL002662	1502	0.202216
MOL002662	1503	0.210988
MOL002662	1504	0.205623
MOL002662	1505	0.208891
MOL002662	1506	0.209108
MOL002662	1507	0.21052
MOL002662	1508	0.218519
MOL002662	1509	0.224741
MOL002662	1510	0.225335
MOL002662	1511	0.232296
MOL002662	1512	0.233573
MOL002662	1513	0.223329
MOL002662	1514	0.227407
MOL002662	1515	0.219415
MOL002662	1516	0.226946
MOL002662	1517	0.221978
MOL002662	1518	0.214918
MOL002662	1519	0.220781
MOL002662	1520	0.224886
MOL002662	1521	0.232731
MOL002662	1522	0.231588
MOL002662	1523	0.239938
MOL002662	1524	0.234323
MOL002662	1525	0.242703
MOL002662	1526	0.237756
MOL002662	1527	0.2443
MOL002662	1528	0.236697
MOL002662	1529	0.231839
MOL002662	1530	0.242652
MOL002662	1531	0.239256
MOL002662	1532	0.249936
MOL002662	1533	0.246832
MOL002662	1534	0.2522
MOL002662	1535	0.248026
MOL002662	1536	0.248267
MOL002662	1537	0.244773
MOL002662	1538	0.237794
MOL002662	1539	0.228552
MOL002662	1540	0.22342
MOL002662	1541	0.228592
MOL002662	1542	0.233403
MOL002662	1543	0.236288
MOL002662	1544	0.227329
MOL002662	1545	0.222163
MOL002662	1546	0.224698
MOL002662	1547	0.231006
MOL002662	1548	0.233103
MOL002662	1549	0.23346
MOL002662	1550	0.215624
MOL002662	1551	0.225068
MOL002662	1552	0.217794
MOL002662	1553	0.224136
MOL002662	1554	0.221557
MOL002662	1555	0.214414
MOL002662	1556	0.222428
MOL002662	1557	0.220419
MOL002662	1558	0.222784
MOL002662	1559	0.220219
MOL002662	1560	0.223692
MOL002662	1561	0.22927
MOL002662	1562	0.234009
MOL002662	1563	0.233346
MOL002662	1564	0.231549
MOL002662	1565	0.230062
MOL002662	1566	0.231301
MOL002662	1567	0.229843
MOL002662	1568	0.22159
MOL002662	1569	0.219066
MOL002662	1570	0.224025
MOL002662	1571	0.221848
MOL002662	1572	0.220597
MOL002662	1573	0.222125
MOL002662	1574	0.219692
MOL002662	1575	0.228602
MOL002662	1576	0.221786
MOL002662	1577	0.227649
MOL002662	1578	0.226789
MOL002662	1579	0.212762
MOL002662	1580	0.225032
MOL002662	1581	0.221012
MOL002662	1582	0.208895
MOL002662	1583	0.207333
MOL002662	1584	0.206644
MOL002662	1585	0.209765
MOL002662	1586	0.208492
MOL002662	1587	0.20654
MOL002662	1588	0.215471
MOL002662	1589	0.219943
MOL002662	1590	0.218458
MOL002662	1591	0.211698
MOL002662	1592	0.206657
MOL002662	1593	0.210952
MOL002662	1594	0.204728
MOL002662	1595	0.212247
MOL002662	1596	0.216383
MOL002662	1597	0.217551
MOL002662	1598	0.221777
MOL002662	1599	0.211897
MOL002662	1600	0.221544
MOL002662	1601	0.212175
MOL002662	1602	0.216087
MOL002662	1603	0.22639
MOL002662	1604	0.225439
MOL002662	1605	0.221496
MOL002662	1606	0.225833
MOL002662	1607	0.227298
MOL002662	1608	0.220062
MOL002662	1609	0.223836
MOL002662	1610	0.228324
MOL002662	1611	0.224285
MOL002662	1612	0.223133
MOL002662	1613	0.214302
MOL002662	1614	0.211477
MOL002662	1615	0.208266
MOL002662	1616	0.204653
MOL002662	1617	0.207024
MOL002662	1618	0.210918
MOL002662	1619	0.20888
MOL002662	1620	0.214412
MOL002662	1621	0.216362
MOL002662	1622	0.217642
MOL002662	1623	0.218509
MOL002662	1624	0.211162
MOL002662	1625	0.210987
MOL002662	1626	0.210557
MOL002662	1627	0.216222
MOL002662	1628	0.212382
MOL002662	1629	0.207858
MOL002662	1630	0.207231
MOL002662	1631	0.211156
MOL002662	1632	0.206962
MOL002662	1633	0.203522
MOL002662	1634	0.210454
MOL002662	1635	0.212796
MOL002662	1636	0.206061
MOL002662	1637	0.20614
MOL002662	1638	0.203903
MOL002662	1639	0.204465
MOL002662	1640	0.200935
MOL002662	1641	0.200274
MOL002662	1642	0.21498
MOL002662	1643	0.202736
MOL002662	1644	0.194694
MOL002662	1645	0.200728
MOL002662	1646	0.20204
MOL002662	1647	0.202183
MOL002662	1648	0.205279
MOL002662	1649	0.200386
MOL002662	1650	0.203962
MOL002662	1651	0.202789
MOL002662	1652	0.193142
MOL002662	1653	0.199005
MOL002662	1654	0.200053
MOL002662	1655	0.196463
MOL002662	1656	0.199818
MOL002662	1657	0.199992
MOL002662	1658	0.204253
MOL002662	1659	0.202066
MOL002662	1660	0.199878
MOL002662	1661	0.204522
MOL002662	1662	0.200553
MOL002662	1663	0.199328
MOL002662	1664	0.199853
MOL002662	1665	0.203983
MOL002662	1666	0.201394
MOL002662	1667	0.198726
MOL002662	1668	0.202592
MOL002662	1669	0.204315
MOL002662	1670	0.1985
MOL002662	1671	0.195406
MOL002662	1672	0.197355
MOL002662	1673	0.198225
MOL002662	1674	0.195204
MOL002662	1675	0.195476
MOL002662	1676	0.208189
MOL002662	1677	0.202459
MOL002662	1678	0.20573
MOL002662	1679	0.208038
MOL002662	1680	0.202525
MOL002662	1681	0.214106
MOL002662	1682	0.214709
MOL002662	1683	0.222657
MOL002662	1684	0.213743
MOL002662	1685	0.221095
MOL002662	1686	0.215264
MOL002662	1687	0.209713
MOL002662	1688	0.210187
MOL002662	1689	0.208006
MOL002662	1690	0.214709
MOL002662	1691	0.2095
MOL002662	1692	0.212827
MOL002662	1693	0.20753
MOL002662	1694	0.212078
MOL002662	1695	0.215266
MOL002662	1696	0.214426
MOL002662	1697	0.218448
MOL002662	1698	0.216474
MOL002662	1699	0.214436
MOL002662	1700	0.216243
MOL002662	1701	0.214441
MOL002662	1702	0.215314
MOL002662	1703	0.217029
MOL002662	1704	0.216452
MOL002662	1705	0.21199
MOL002662	1706	0.210194
MOL002662	1707	0.213479
MOL002662	1708	0.209874
MOL002662	1709	0.209222
MOL002662	1710	0.206025
MOL002662	1711	0.204883
MOL002662	1712	0.206801
MOL002662	1713	0.207944
MOL002662	1714	0.206081
MOL002662	1715	0.209853
MOL002662	1716	0.20507
MOL002662	1717	0.213351
MOL002662	1718	0.215648
MOL002662	1719	0.226941
MOL002662	1720	0.224345
MOL002662	1721	0.227679
MOL002662	1722	0.219125
MOL002662	1723	0.221558
MOL002662	1724	0.216172
MOL002662	1725	0.220304
MOL002662	1726	0.221062
MOL002662	1727	0.220237
MOL002662	1728	0.221042
MOL002662	1729	0.220896
MOL002662	1730	0.217376
MOL002662	1731	0.214332
MOL002662	1732	0.214496
MOL002662	1733	0.210376
MOL002662	1734	0.208754
MOL002662	1735	0.202825
MOL002662	1736	0.208289
MOL002662	1737	0.209018
MOL002662	1738	0.213714
MOL002662	1739	0.209288
MOL002662	1740	0.207358
MOL002662	1741	0.202822
MOL002662	1742	0.210775
MOL002662	1743	0.214865
MOL002662	1744	0.216568
MOL002662	1745	0.213004
MOL002662	1746	0.217988
MOL002662	1747	0.216284
MOL002662	1748	0.215334
MOL002662	1749	0.21342
MOL002662	1750	0.215962
MOL002662	1751	0.211193
MOL002662	1752	0.206608
MOL002662	1753	0.200782
MOL002662	1754	0.207814
MOL002662	1755	0.2106
MOL002662	1756	0.19914
MOL002662	1757	0.206354
MOL002662	1758	0.218067
MOL002662	1759	0.212144
MOL002662	1760	0.212808
MOL002662	1761	0.209597
MOL002662	1762	0.211568
MOL002662	1763	0.206398
MOL002662	1764	0.21449
MOL002662	1765	0.204567
MOL002662	1766	0.210875
MOL002662	1767	0.206876
MOL002662	1768	0.201365
MOL002662	1769	0.201473
MOL002662	1770	0.205224
MOL002662	1771	0.204854
MOL002662	1772	0.21523
MOL002662	1773	0.212688
MOL002662	1774	0.201952
MOL002662	1775	0.202949
MOL002662	1776	0.208958
MOL002662	1777	0.215461
MOL002662	1778	0.21511
MOL002662	1779	0.214563
MOL002662	1780	0.218868
MOL002662	1781	0.210746
MOL002662	1782	0.212205
MOL002662	1783	0.215698
MOL002662	1784	0.222147
MOL002662	1785	0.224036
MOL002662	1786	0.22258
MOL002662	1787	0.215553
MOL002662	1788	0.213794
MOL002662	1789	0.213354
MOL002662	1790	0.21661
MOL002662	1791	0.21213
MOL002662	1792	0.216786
MOL002662	1793	0.213828
MOL002662	1794	0.212964
MOL002662	1795	0.215731
MOL002662	1796	0.213375
MOL002662	1797	0.222261
MOL002662	1798	0.213648
MOL002662	1799	0.212413
MOL002662	1800	0.206548
MOL002662	1801	0.219343
MOL002662	1802	0.212996
MOL002662	1803	0.219489
MOL002662	1804	0.216107
MOL002662	1805	0.214978
MOL002662	1806	0.218498
MOL002662	1807	0.212435
MOL002662	1808	0.211695
MOL002662	1809	0.198637
MOL002662	1810	0.202189
MOL002662	1811	0.207942
MOL002662	1812	0.21113
MOL002662	1813	0.210888
MOL002662	1814	0.210284
MOL002662	1815	0.215414
MOL002662	1816	0.203096
MOL002662	1817	0.210463
MOL002662	1818	0.203683
MOL002662	1819	0.202876
MOL002662	1820	0.208178
MOL002662	1821	0.208434
MOL002662	1822	0.207192
MOL002662	1823	0.199429
MOL002662	1824	0.210119
MOL002662	1825	0.20409
MOL002662	1826	0.211594
MOL002662	1827	0.212873
MOL002662	1828	0.209401
MOL002662	1829	0.206659
MOL002662	1830	0.2069
MOL002662	1831	0.208762
MOL002662	1832	0.213364
MOL002662	1833	0.211411
MOL002662	1834	0.21053
MOL002662	1835	0.214516
MOL002662	1836	0.203396
MOL002662	1837	0.208615
MOL002662	1838	0.20344
MOL002662	1839	0.204319
MOL002662	1840	0.201881
MOL002662	1841	0.208271
MOL002662	1842	0.203829
MOL002662	1843	0.206347
MOL002662	1844	0.206863
MOL002662	1845	0.210287
MOL002662	1846	0.219185
MOL002662	1847	0.21062
MOL002662	1848	0.202052
MOL002662	1849	0.204577
MOL002662	1850	0.202091
MOL002662	1851	0.208542
MOL002662	1852	0.212095
MOL002662	1853	0.209302
MOL002662	1854	0.212834
MOL002662	1855	0.214816
MOL002662	1856	0.216854
MOL002662	1857	0.21211
MOL002662	1858	0.209173
MOL002662	1859	0.208906
MOL002662	1860	0.212554
MOL002662	1861	0.206221
MOL002662	1862	0.206735
MOL002662	1863	0.20598
MOL002662	1864	0.212648
MOL002662	1865	0.207423
MOL002662	1866	0.212336
MOL002662	1867	0.212734
MOL002662	1868	0.216787
MOL002662	1869	0.215446
MOL002662	1870	0.214659
MOL002662	1871	0.218186
MOL002662	1872	0.21918
MOL002662	1873	0.212029
MOL002662	1874	0.218061
MOL002662	1875	0.215531
MOL002662	1876	0.217038
MOL002662	1877	0.214513
MOL002662	1878	0.208643
MOL002662	1879	0.209587
MOL002662	1880	0.212826
MOL002662	1881	0.215222
MOL002662	1882	0.213282
MOL002662	1883	0.215533
MOL002662	1884	0.211597
MOL002662	1885	0.202207
MOL002662	1886	0.206982
MOL002662	1887	0.207462
MOL002662	1888	0.205593
MOL002662	1889	0.204896
MOL002662	1890	0.210731
MOL002662	1891	0.21504
MOL002662	1892	0.21084
MOL002662	1893	0.212612
MOL002662	1894	0.206589
MOL002662	1895	0.208744
MOL002662	1896	0.208869
MOL002662	1897	0.205305
MOL002662	1898	0.207364
MOL002662	1899	0.205876
MOL002662	1900	0.208008
MOL002662	1901	0.211735
MOL002662	1902	0.219491
MOL002662	1903	0.218011
MOL002662	1904	0.212223
MOL002662	1905	0.215358
MOL002662	1906	0.207984
MOL002662	1907	0.204381
MOL002662	1908	0.212513
MOL002662	1909	0.205559
MOL002662	1910	0.209083
MOL002662	1911	0.203226
MOL002662	1912	0.211231
MOL002662	1913	0.210265
MOL002662	1914	0.212398
MOL002662	1915	0.20414
MOL002662	1916	0.205124
MOL002662	1917	0.207722
MOL002662	1918	0.197879
MOL002662	1919	0.204311
MOL002662	1920	0.204926
MOL002662	1921	0.200736
MOL002662	1922	0.209119
MOL002662	1923	0.218762
MOL002662	1924	0.220815
MOL002662	1925	0.221442
MOL002662	1926	0.228507
MOL002662	1927	0.224824
MOL002662	1928	0.225588
MOL002662	1929	0.232575
MOL002662	1930	0.223876
MOL002662	1931	0.227679
MOL002662	1932	0.223703
MOL002662	1933	0.225924
MOL002662	1934	0.221849
MOL002662	1935	0.218426
MOL002662	1936	0.226516
MOL002662	1937	0.224292
MOL002662	1938	0.222858
MOL002662	1939	0.215966
MOL002662	1940	0.212213
MOL002662	1941	0.221127
MOL002662	1942	0.212778
MOL002662	1943	0.211784
MOL002662	1944	0.210611
MOL002662	1945	0.211371
MOL002662	1946	0.217034
MOL002662	1947	0.218789
MOL002662	1948	0.216452
MOL002662	1949	0.213168
MOL002662	1950	0.213466
MOL002662	1951	0.226366
MOL002662	1952	0.218608
MOL002662	1953	0.218936
MOL002662	1954	0.215909
MOL002662	1955	0.215387
MOL002662	1956	0.222174
MOL002662	1957	0.228097
MOL002662	1958	0.227753
MOL002662	1959	0.228128
MOL002662	1960	0.22173
MOL002662	1961	0.220965
MOL002662	1962	0.227634
MOL002662	1963	0.217725
MOL002662	1964	0.226542
MOL002662	1965	0.222364
MOL002662	1966	0.210236
MOL002662	1967	0.208007
MOL002662	1968	0.213548
MOL002662	1969	0.22445
MOL002662	1970	0.219969
MOL002662	1971	0.217898
MOL002662	1972	0.21678
MOL002662	1973	0.213483
MOL002662	1974	0.218232
MOL002662	1975	0.218847
MOL002662	1976	0.207166
MOL002662	1977	0.209428
MOL002662	1978	0.211658
MOL002662	1979	0.20984
MOL002662	1980	0.209641
MOL002662	1981	0.208656
MOL002662	1982	0.211173
MOL002662	1983	0.218088
MOL002662	1984	0.210237
MOL002662	1985	0.217145
MOL002662	1986	0.220349
MOL002662	1987	0.214475
MOL002662	1988	0.219764
MOL002662	1989	0.215095
MOL002662	1990	0.217795
MOL002662	1991	0.22106
MOL002662	1992	0.224109
MOL002662	1993	0.217268
MOL002662	1994	0.207336
MOL002662	1995	0.226018
MOL002662	1996	0.219747
MOL002662	1997	0.219345
MOL002662	1998	0.22557
[truncated: 98,003 more rows]

## Sheet: RMSF
mol	Residue	nm
MOL002662	112	0.6239
MOL002662	113	0.492
MOL002662	114	0.3742
MOL002662	115	0.2943
MOL002662	116	0.2278
MOL002662	117	0.2492
MOL002662	118	0.1671
MOL002662	119	0.2606
MOL002662	120	0.1629
MOL002662	121	0.103
MOL002662	122	0.0734
MOL002662	123	0.0719
MOL002662	124	0.0998
MOL002662	125	0.0743
MOL002662	126	0.1067
MOL002662	127	0.1285
MOL002662	128	0.0925
MOL002662	129	0.1044
MOL002662	130	0.1912
MOL002662	131	0.1603
MOL002662	132	0.1191
MOL002662	133	0.0978
MOL002662	134	0.1743
MOL002662	135	0.1004
MOL002662	136	0.1159
MOL002662	137	0.086
MOL002662	138	0.1115
MOL002662	139	0.1093
MOL002662	140	0.0633
MOL002662	141	0.0917
MOL002662	142	0.0607
MOL002662	143	0.1659
MOL002662	144	0.0696
MOL002662	145	0.0722
MOL002662	146	0.0727
MOL002662	147	0.1145
MOL002662	148	0.1601
MOL002662	149	0.0964
MOL002662	150	0.0927
MOL002662	151	0.1143
MOL002662	152	0.1103
MOL002662	153	0.1283
MOL002662	154	0.1443
MOL002662	155	0.1324
MOL002662	156	0.1115
MOL002662	157	0.1201
MOL002662	158	0.192
MOL002662	159	0.1121
MOL002662	160	0.2219
MOL002662	161	0.1388
MOL002662	162	0.2519
MOL002662	163	0.1691
MOL002662	164	0.0827
MOL002662	165	0.0973
MOL002662	166	0.1088
MOL002662	167	0.1001
MOL002662	168	0.065
MOL002662	169	0.0973
MOL002662	170	0.0729
MOL002662	171	0.0795
MOL002662	172	0.1619
MOL002662	173	0.1703
MOL002662	174	0.2435
MOL002662	175	0.2752
MOL002662	176	0.1999
MOL002662	177	0.3515
MOL002662	178	0.3533
MOL002662	179	0.3914
MOL002662	180	0.3054
MOL002662	181	0.308
MOL002662	182	0.3738
MOL002662	183	0.283
MOL002662	184	0.2575
MOL002662	185	0.3043
MOL002662	186	0.2613
MOL002662	187	0.2457
MOL002662	188	0.1571
MOL002662	189	0.0752
MOL002662	190	0.1398
MOL002662	191	0.0796
MOL002662	192	0.1653
MOL002662	193	0.1034
MOL002662	194	0.1538
MOL002662	195	0.1967
MOL002662	196	0.252
MOL002662	197	0.2305
MOL002662	198	0.2168
MOL002662	199	0.1851
MOL002662	200	0.1108
MOL002662	201	0.1266
MOL002662	202	0.0699
MOL002662	203	0.1521
MOL002662	204	0.0694
MOL002662	205	0.0934
MOL002662	206	0.1135
MOL002662	207	0.1255
MOL002662	208	0.1366
MOL002662	209	0.1651
MOL002662	210	0.085
MOL002662	211	0.1004
MOL002662	212	0.1484
MOL002662	213	0.1181
MOL002662	214	0.2243
MOL002662	215	0.165
MOL002662	216	0.2059
MOL002662	217	0.1199
MOL002662	218	0.1084
MOL002662	219	0.0684
MOL002662	220	0.0989
MOL002662	221	0.1193
MOL002662	222	0.0737
MOL002662	223	0.0591
MOL002662	224	0.0658
MOL002662	225	0.0724
MOL002662	226	0.062
MOL002662	227	0.1006
MOL002662	228	0.1723
MOL002662	229	0.0902
MOL002662	230	0.1693
MOL002662	231	0.1166
MOL002662	232	0.1479
MOL002662	233	0.1384
MOL002662	234	0.1191
MOL002662	235	0.164
MOL002662	236	0.1234
MOL002662	237	0.1005
MOL002662	238	0.1407
MOL002662	239	0.1192
MOL002662	240	0.1193
MOL002662	241	0.1963
MOL002662	242	0.0722
MOL002662	243	0.0805
MOL002662	244	0.0907
MOL002662	245	0.1032
MOL002662	246	0.1003
MOL002662	247	0.1885
MOL002662	248	0.085
MOL002662	249	0.2285
MOL002662	250	0.1416
MOL002662	251	0.1206
MOL002662	252	0.2341
MOL002662	253	0.1459
MOL002662	254	0.1275
MOL002662	255	0.0988
MOL002662	256	0.0946
MOL002662	257	0.1295
MOL002662	258	0.1841
MOL002662	259	0.1063
MOL002662	260	0.0844
MOL002662	261	0.0899
MOL002662	262	0.1316
MOL002662	263	0.0846
MOL002662	264	0.1364
MOL002662	265	0.1778
MOL002662	266	0.1642
MOL002662	267	0.1295
MOL002662	268	0.2362
MOL002662	269	0.2884
MOL005916	112	0.5909
MOL005916	113	0.4374
MOL005916	114	0.2428
MOL005916	115	0.1423
MOL005916	116	0.0792
MOL005916	117	0.2384
MOL005916	118	0.2146
MOL005916	119	0.2176
MOL005916	120	0.1486
MOL005916	121	0.0842
MOL005916	122	0.0611
MOL005916	123	0.06
MOL005916	124	0.0924
MOL005916	125	0.0701
MOL005916	126	0.1175
MOL005916	127	0.1492
MOL005916	128	0.1073
MOL005916	129	0.1281
MOL005916	130	0.2069
MOL005916	131	0.1732
MOL005916	132	0.1353
MOL005916	133	0.111
MOL005916	134	0.1656
MOL005916	135	0.1087
MOL005916	136	0.1349
MOL005916	137	0.1007
MOL005916	138	0.1098
MOL005916	139	0.1157
MOL005916	140	0.0676
MOL005916	141	0.0964
MOL005916	142	0.0588
MOL005916	143	0.1771
MOL005916	144	0.0584
MOL005916	145	0.0613
MOL005916	146	0.0631
MOL005916	147	0.0834
MOL005916	148	0.0659
MOL005916	149	0.0818
MOL005916	150	0.073
MOL005916	151	0.0925
MOL005916	152	0.086
MOL005916	153	0.1154
MOL005916	154	0.1024
MOL005916	155	0.1031
MOL005916	156	0.076
MOL005916	157	0.1043
MOL005916	158	0.2079
MOL005916	159	0.0919
MOL005916	160	0.2721
MOL005916	161	0.1796
MOL005916	162	0.3062
MOL005916	163	0.1777
MOL005916	164	0.0768
MOL005916	165	0.0837
MOL005916	166	0.0918
MOL005916	167	0.0841
MOL005916	168	0.0623
MOL005916	169	0.1629
MOL005916	170	0.124
MOL005916	171	0.1165
MOL005916	172	0.2443
MOL005916	173	0.26
MOL005916	174	0.2914
MOL005916	175	0.3392
MOL005916	176	0.3638
MOL005916	177	0.4802
MOL005916	178	0.3869
MOL005916	179	0.505
MOL005916	180	0.4209
MOL005916	181	0.4723
MOL005916	182	0.5141
MOL005916	183	0.3932
MOL005916	184	0.3848
MOL005916	185	0.3256
MOL005916	186	0.2191
MOL005916	187	0.2007
MOL005916	188	0.1154
MOL005916	189	0.0684
MOL005916	190	0.1441
MOL005916	191	0.0848
MOL005916	192	0.1844
MOL005916	193	0.1238
MOL005916	194	0.1207
MOL005916	195	0.2168
MOL005916	196	0.3252
MOL005916	197	0.35
MOL005916	198	0.3608
MOL005916	199	0.2397
MOL005916	200	0.1044
MOL005916	201	0.1262
MOL005916	202	0.0689
MOL005916	203	0.162
MOL005916	204	0.0675
MOL005916	205	0.1022
MOL005916	206	0.1344
MOL005916	207	0.1376
MOL005916	208	0.1332
MOL005916	209	0.1523
MOL005916	210	0.0879
MOL005916	211	0.1007
MOL005916	212	0.1746
MOL005916	213	0.1403
MOL005916	214	0.2638
MOL005916	215	0.1762
MOL005916	216	0.2102
MOL005916	217	0.1244
MOL005916	218	0.1203
MOL005916	219	0.0744
MOL005916	220	0.0936
MOL005916	221	0.1134
MOL005916	222	0.0945
MOL005916	223	0.0586
MOL005916	224	0.0565
MOL005916	225	0.0561
MOL005916	226	0.0733
MOL005916	227	0.0708
MOL005916	228	0.0792
MOL005916	229	0.0651
MOL005916	230	0.1116
MOL005916	231	0.0787
MOL005916	232	0.0835
MOL005916	233	0.0855
MOL005916	234	0.0961
MOL005916	235	0.1587
MOL005916	236	0.1396
MOL005916	237	0.1369
MOL005916	238	0.1851
MOL005916	239	0.1594
MOL005916	240	0.1285
MOL005916	241	0.1748
MOL005916	242	0.0894
MOL005916	243	0.0764
MOL005916	244	0.098
MOL005916	245	0.1164
MOL005916	246	0.1043
MOL005916	247	0.2575
MOL005916	248	0.0942
MOL005916	249	0.2121
MOL005916	250	0.1954
MOL005916	251	0.1709
MOL005916	252	0.3565
MOL005916	253	0.1695
MOL005916	254	0.1344
MOL005916	255	0.0967
MOL005916	256	0.0988
MOL005916	257	0.1433
MOL005916	258	0.1868
MOL005916	259	0.128
MOL005916	260	0.0674
MOL005916	261	0.088
MOL005916	262	0.1249
MOL005916	263	0.0713
MOL005916	264	0.0676
MOL005916	265	0.1663
MOL005916	266	0.1621
MOL005916	267	0.1069
MOL005916	268	0.0839
MOL005916	269	0.2054

## Sheet: radius-of-gyration
mol	time	Rg (nm)	Rg_sX_N	Rg_sY_N	Rg_sZ_N
MOL002662	0	1.48183	1.14594	1.29784	1.18071
MOL002662	1	1.49929	1.16392	1.31322	1.19016
MOL002662	2	1.49591	1.16022	1.30976	1.18907
MOL002662	3	1.49941	1.16958	1.30898	1.18959
MOL002662	4	1.50143	1.17583	1.30618	1.19158
MOL002662	5	1.49825	1.17071	1.30232	1.19284
MOL002662	6	1.49289	1.15938	1.30094	1.19199
MOL002662	7	1.49826	1.16237	1.30084	1.20262
MOL002662	8	1.50185	1.16364	1.3069	1.20378
MOL002662	9	1.50282	1.17042	1.30908	1.19724
MOL002662	10	1.50111	1.16385	1.31037	1.19794
MOL002662	11	1.49897	1.15559	1.30914	1.2019
MOL002662	12	1.49729	1.15951	1.30572	1.19765
MOL002662	13	1.50619	1.16642	1.31497	1.20314
MOL002662	14	1.49925	1.15837	1.30673	1.20256
MOL002662	15	1.50121	1.16295	1.31021	1.19924
MOL002662	16	1.49673	1.15957	1.30349	1.19863
MOL002662	17	1.49354	1.16198	1.29688	1.19552
MOL002662	18	1.49809	1.16193	1.30785	1.195
MOL002662	19	1.49616	1.16531	1.30455	1.19045
MOL002662	20	1.49601	1.16653	1.30323	1.19033
MOL002662	21	1.50413	1.17982	1.3096	1.19071
MOL002662	22	1.50293	1.17806	1.30511	1.19435
MOL002662	23	1.49788	1.17154	1.3038	1.1895
MOL002662	24	1.5064	1.18021	1.31212	1.19327
MOL002662	25	1.49702	1.16778	1.30542	1.18926
MOL002662	26	1.4974	1.17658	1.30429	1.18276
MOL002662	27	1.49481	1.17061	1.30119	1.18554
MOL002662	28	1.50107	1.17054	1.30809	1.19381
MOL002662	29	1.4981	1.1711	1.30277	1.1916
MOL002662	30	1.50358	1.17639	1.30891	1.19348
MOL002662	31	1.50231	1.17544	1.30742	1.19285
MOL002662	32	1.50174	1.1766	1.30805	1.18956
MOL002662	33	1.50311	1.18147	1.3061	1.19033
MOL002662	34	1.49811	1.17099	1.30352	1.19092
MOL002662	35	1.50124	1.17766	1.30638	1.18907
MOL002662	36	1.50205	1.17806	1.30897	1.18788
MOL002662	37	1.50271	1.18054	1.30721	1.18905
MOL002662	38	1.50132	1.18424	1.30243	1.18709
MOL002662	39	1.50035	1.18182	1.30563	1.18353
MOL002662	40	1.50835	1.18891	1.31401	1.18748
MOL002662	41	1.50345	1.18489	1.31065	1.18277
MOL002662	42	1.51258	1.19611	1.31872	1.18579
MOL002662	43	1.51647	1.19791	1.32089	1.19149
MOL002662	44	1.5106	1.19298	1.30984	1.1937
MOL002662	45	1.5149	1.19228	1.31481	1.19983
MOL002662	46	1.51037	1.18827	1.31519	1.19194
MOL002662	47	1.50675	1.18987	1.31267	1.18393
MOL002662	48	1.508	1.19521	1.31196	1.18253
MOL002662	49	1.50282	1.19074	1.30131	1.18561
MOL002662	50	1.51046	1.19694	1.30715	1.19234
MOL002662	51	1.51418	1.19956	1.30977	1.19625
MOL002662	52	1.50524	1.18598	1.30533	1.19208
MOL002662	53	1.51386	1.18682	1.31277	1.20486
MOL002662	54	1.51457	1.19298	1.31227	1.20107
MOL002662	55	1.51444	1.20106	1.31126	1.19376
MOL002662	56	1.52055	1.20475	1.31587	1.20049
MOL002662	57	1.5093	1.19484	1.30493	1.19394
MOL002662	58	1.51427	1.18988	1.30937	1.20655
MOL002662	59	1.51221	1.19225	1.3088	1.19963
MOL002662	60	1.51162	1.19926	1.30798	1.19203
MOL002662	61	1.51314	1.197	1.31502	1.19043
MOL002662	62	1.51081	1.19406	1.31353	1.1891
MOL002662	63	1.5169	1.19147	1.32152	1.19831
MOL002662	64	1.51013	1.18743	1.32062	1.18615
MOL002662	65	1.50969	1.20064	1.31241	1.18084
MOL002662	66	1.5112	1.20848	1.30961	1.17981
MOL002662	67	1.52046	1.21186	1.3212	1.1872
MOL002662	68	1.50493	1.19654	1.30928	1.17631
MOL002662	69	1.51235	1.20467	1.30927	1.187
MOL002662	70	1.51269	1.20634	1.31145	1.18377
MOL002662	71	1.51402	1.20203	1.30712	1.19628
MOL002662	72	1.50792	1.19578	1.30475	1.1897
MOL002662	73	1.51256	1.20543	1.30699	1.18927
MOL002662	74	1.5036	1.19844	1.29995	1.1813
MOL002662	75	1.51079	1.19885	1.30944	1.18875
MOL002662	76	1.50985	1.19633	1.30464	1.19417
MOL002662	77	1.51019	1.19419	1.30794	1.19356
MOL002662	78	1.50786	1.19153	1.31	1.18803
MOL002662	79	1.50084	1.18623	1.30424	1.18189
MOL002662	80	1.50856	1.18775	1.30888	1.19481
MOL002662	81	1.50446	1.17939	1.30553	1.19642
MOL002662	82	1.51064	1.18766	1.30754	1.20162
MOL002662	83	1.5043	1.1826	1.30521	1.19319
MOL002662	84	1.50816	1.18922	1.31002	1.19109
MOL002662	85	1.50884	1.19247	1.30836	1.19138
MOL002662	86	1.50476	1.18603	1.30742	1.18852
MOL002662	87	1.50622	1.19476	1.3005	1.19108
MOL002662	88	1.50935	1.19353	1.30561	1.19464
MOL002662	89	1.50938	1.19362	1.30702	1.19306
MOL002662	90	1.50984	1.19083	1.3084	1.1955
MOL002662	91	1.50808	1.1908	1.30702	1.1926
MOL002662	92	1.50659	1.18986	1.30759	1.18915
MOL002662	93	1.50966	1.19547	1.30739	1.19152
MOL002662	94	1.51098	1.19569	1.30793	1.19406
MOL002662	95	1.50966	1.19284	1.30585	1.19586
MOL002662	96	1.50406	1.18302	1.2991	1.19884
MOL002662	97	1.51137	1.18924	1.3083	1.20106
MOL002662	98	1.50794	1.18869	1.30496	1.19659
MOL002662	99	1.50632	1.18723	1.30289	1.19622
MOL002662	100	1.5034	1.18759	1.2957	1.19632
MOL002662	101	1.5035	1.1888	1.30322	1.1872
MOL002662	102	1.51244	1.19499	1.31147	1.19456
MOL002662	103	1.50986	1.19472	1.30906	1.19097
MOL002662	104	1.50159	1.19144	1.29772	1.18573
MOL002662	105	1.50944	1.18587	1.31029	1.19736
MOL002662	106	1.51006	1.18431	1.3106	1.20014
MOL002662	107	1.50899	1.18924	1.30991	1.19329
MOL002662	108	1.50856	1.18894	1.30851	1.19404
MOL002662	109	1.50688	1.18966	1.30868	1.18889
MOL002662	110	1.50412	1.18984	1.29965	1.19162
MOL002662	111	1.51191	1.19832	1.30326	1.19887
MOL002662	112	1.5062	1.18765	1.29927	1.19943
MOL002662	113	1.51134	1.19524	1.30081	1.20315
MOL002662	114	1.50929	1.19263	1.3036	1.19758
MOL002662	115	1.51117	1.19084	1.30316	1.20454
MOL002662	116	1.50538	1.18273	1.30009	1.20136
MOL002662	117	1.51055	1.18723	1.30233	1.20746
MOL002662	118	1.51002	1.17806	1.30782	1.20918
MOL002662	119	1.51077	1.17988	1.30742	1.20971
MOL002662	120	1.51387	1.18935	1.30439	1.21145
MOL002662	121	1.50391	1.18458	1.29952	1.19645
MOL002662	122	1.50673	1.18233	1.30306	1.20191
MOL002662	123	1.51003	1.18854	1.30301	1.20413
MOL002662	124	1.51047	1.18485	1.30837	1.20306
MOL002662	125	1.51065	1.17173	1.31829	1.20552
MOL002662	126	1.51829	1.18708	1.32089	1.20684
MOL002662	127	1.50662	1.17869	1.3104	1.19722
MOL002662	128	1.50615	1.17928	1.30843	1.19762
MOL002662	129	1.51192	1.19036	1.30877	1.20083
MOL002662	130	1.50911	1.18334	1.31064	1.19865
MOL002662	131	1.50833	1.18567	1.30972	1.19538
MOL002662	132	1.51463	1.18922	1.31635	1.20051
MOL002662	133	1.51269	1.1905	1.30929	1.20207
MOL002662	134	1.50613	1.18495	1.30404	1.19675
MOL002662	135	1.50944	1.18704	1.30538	1.20156
MOL002662	136	1.51408	1.18724	1.31822	1.19901
MOL002662	137	1.51086	1.18681	1.3099	1.20043
MOL002662	138	1.51011	1.19581	1.30236	1.1978
MOL002662	139	1.51037	1.19798	1.30597	1.19236
MOL002662	140	1.50915	1.19382	1.30197	1.19781
MOL002662	141	1.511	1.19778	1.3084	1.19149
MOL002662	142	1.50046	1.19428	1.29807	1.1796
MOL002662	143	1.50668	1.19414	1.30201	1.19121
MOL002662	144	1.50088	1.19251	1.29649	1.1842
MOL002662	145	1.50883	1.20005	1.29883	1.19417
MOL002662	146	1.50395	1.18919	1.30185	1.18943
MOL002662	147	1.50646	1.19778	1.29769	1.19171
MOL002662	148	1.50293	1.19782	1.28946	1.1917
MOL002662	149	1.50416	1.20139	1.29144	1.18906
MOL002662	150	1.50483	1.19891	1.29769	1.18643
MOL002662	151	1.49921	1.19419	1.28887	1.18658
MOL002662	152	1.49714	1.193	1.28672	1.1849
MOL002662	153	1.49759	1.19253	1.2861	1.18718
MOL002662	154	1.49526	1.19442	1.28341	1.1823
MOL002662	155	1.49956	1.19772	1.29135	1.18121
MOL002662	156	1.49998	1.19729	1.28855	1.18575
MOL002662	157	1.49229	1.1927	1.27711	1.18336
MOL002662	158	1.50437	1.2099	1.28399	1.18903
MOL002662	159	1.4978	1.20227	1.28275	1.18148
MOL002662	160	1.49579	1.19007	1.28447	1.18687
MOL002662	161	1.49219	1.1841	1.28136	1.18714
MOL002662	162	1.494	1.19359	1.28029	1.18332
MOL002662	163	1.4911	1.19143	1.27495	1.18395
MOL002662	164	1.49235	1.19215	1.27407	1.18734
MOL002662	165	1.49358	1.18779	1.27997	1.18844
MOL002662	166	1.49027	1.18916	1.2792	1.17956
MOL002662	167	1.50103	1.19742	1.29082	1.18582
MOL002662	168	1.49712	1.19539	1.29143	1.17728
MOL002662	169	1.49217	1.19624	1.28346	1.17257
MOL002662	170	1.49509	1.19288	1.28319	1.18366
MOL002662	171	1.49365	1.18995	1.2787	1.18782
MOL002662	172	1.49856	1.20226	1.28525	1.18072
MOL002662	173	1.49331	1.19425	1.2815	1.1796
MOL002662	174	1.49218	1.19059	1.2818	1.18011
MOL002662	175	1.49035	1.18991	1.28105	1.17699
MOL002662	176	1.50203	1.19539	1.2967	1.18398
MOL002662	177	1.49634	1.18734	1.28553	1.18984
MOL002662	178	1.49461	1.18282	1.28247	1.19329
MOL002662	179	1.49421	1.1822	1.28513	1.19002
MOL002662	180	1.49884	1.1917	1.28914	1.18785
MOL002662	181	1.50072	1.19709	1.29069	1.18549
MOL002662	182	1.4999	1.19354	1.29176	1.18585
MOL002662	183	1.50367	1.19796	1.29009	1.19272
MOL002662	184	1.49582	1.19166	1.28091	1.1892
MOL002662	185	1.50141	1.19768	1.28983	1.1876
MOL002662	186	1.5021	1.19821	1.29411	1.18414
MOL002662	187	1.50934	1.19858	1.301	1.19458
MOL002662	188	1.50317	1.18907	1.29611	1.19384
MOL002662	189	1.50163	1.19649	1.29555	1.18309
MOL002662	190	1.50645	1.1989	1.30351	1.1842
MOL002662	191	1.50414	1.20032	1.29707	1.18393
MOL002662	192	1.50214	1.20289	1.28936	1.18468
MOL002662	193	1.50116	1.20431	1.29168	1.1782
MOL002662	194	1.50093	1.19773	1.29324	1.1826
MOL002662	195	1.49878	1.20423	1.28465	1.17991
MOL002662	196	1.49685	1.2058	1.28064	1.17777
MOL002662	197	1.49679	1.19725	1.2843	1.18234
MOL002662	198	1.50218	1.20074	1.288	1.18843
MOL002662	199	1.49857	1.19576	1.28047	1.19247
MOL002662	200	1.49732	1.19569	1.2858	1.18364
MOL002662	201	1.49935	1.19935	1.28135	1.18988
MOL002662	202	1.50283	1.20167	1.28372	1.19377
MOL002662	203	1.49294	1.19135	1.27792	1.18547
MOL002662	204	1.50829	1.2063	1.28778	1.19849
MOL002662	205	1.4973	1.19681	1.27468	1.19442
MOL002662	206	1.50253	1.2019	1.28322	1.1933
MOL002662	207	1.50003	1.1963	1.28466	1.19109
MOL002662	208	1.49883	1.19208	1.2884	1.18825
MOL002662	209	1.49808	1.19147	1.28019	1.19583
MOL002662	210	1.49976	1.18733	1.28399	1.20008
MOL002662	211	1.50426	1.19672	1.28914	1.19647
MOL002662	212	1.50051	1.1888	1.28508	1.19932
MOL002662	213	1.50304	1.19761	1.28684	1.19501
MOL002662	214	1.50154	1.19508	1.28555	1.19515
MOL002662	215	1.50941	1.19971	1.29277	1.20253
MOL002662	216	1.50289	1.19165	1.28688	1.20053
MOL002662	217	1.50257	1.19514	1.27908	1.20459
MOL002662	218	1.50738	1.20454	1.28403	1.20196
MOL002662	219	1.50382	1.19658	1.28058	1.20469
MOL002662	220	1.50084	1.19123	1.27894	1.2043
MOL002662	221	1.50486	1.19747	1.28242	1.20444
MOL002662	222	1.4964	1.18961	1.27536	1.19862
MOL002662	223	1.49917	1.19068	1.27976	1.19978
MOL002662	224	1.50151	1.19326	1.28143	1.20129
MOL002662	225	1.50782	1.20102	1.28233	1.2084
MOL002662	226	1.50894	1.20445	1.28074	1.20946
MOL002662	227	1.50373	1.20124	1.28033	1.20008
MOL002662	228	1.50886	1.20188	1.28463	1.2077
MOL002662	229	1.50425	1.19663	1.28127	1.20498
MOL002662	230	1.50394	1.19689	1.28078	1.20447
MOL002662	231	1.50272	1.19732	1.28002	1.20178
MOL002662	232	1.50848	1.20105	1.28753	1.20447
MOL002662	233	1.51273	1.20799	1.2967	1.19835
MOL002662	234	1.50996	1.20795	1.29049	1.1981
MOL002662	235	1.50524	1.20535	1.28415	1.19565
MOL002662	236	1.50681	1.20568	1.28892	1.19415
MOL002662	237	1.50471	1.20036	1.28453	1.19892
MOL002662	238	1.50757	1.20501	1.2863	1.19954
MOL002662	239	1.50926	1.20403	1.28662	1.20441
MOL002662	240	1.50394	1.19464	1.28098	1.20649
MOL002662	241	1.50734	1.19751	1.28377	1.20915
MOL002662	242	1.5044	1.20173	1.28096	1.20058
MOL002662	243	1.5031	1.19771	1.281	1.20132
MOL002662	244	1.50449	1.20215	1.27869	1.20282
MOL002662	245	1.50106	1.1953	1.275	1.20498
MOL002662	246	1.5089	1.20114	1.27804	1.2155
MOL002662	247	1.50105	1.19434	1.27355	1.20744
MOL002662	248	1.50301	1.19793	1.27508	1.20714
MOL002662	249	1.50646	1.19956	1.27675	1.21234
MOL002662	250	1.50093	1.1934	1.27747	1.20394
MOL002662	251	1.49869	1.18792	1.27342	1.20805
MOL002662	252	1.50918	1.20642	1.27822	1.21077
MOL002662	253	1.50701	1.20937	1.27804	1.20259
MOL002662	254	1.50472	1.19982	1.27778	1.20669
MOL002662	255	1.50125	1.19705	1.2728	1.20604
MOL002662	256	1.50062	1.19541	1.2698	1.20924
MOL002662	257	1.50317	1.20159	1.26606	1.2134
MOL002662	258	1.50309	1.2019	1.26544	1.21353
MOL002662	259	1.50331	1.20064	1.26963	1.21094
MOL002662	260	1.50912	1.19671	1.27922	1.21916
MOL002662	261	1.50323	1.19636	1.27344	1.21099
MOL002662	262	1.51208	1.20453	1.28199	1.21589
MOL002662	263	1.50566	1.20042	1.27743	1.2088
MOL002662	264	1.50547	1.19874	1.27378	1.21382
MOL002662	265	1.50096	1.19871	1.26664	1.21017
MOL002662	266	1.50858	1.20877	1.27594	1.20933
MOL002662	267	1.50767	1.20536	1.2767	1.20966
MOL002662	268	1.50216	1.19815	1.27448	1.20544
MOL002662	269	1.50682	1.20818	1.27367	1.20794
MOL002662	270	1.50048	1.19728	1.26834	1.20861
MOL002662	271	1.50743	1.20722	1.27305	1.21104
MOL002662	272	1.50665	1.20636	1.2734	1.20962
MOL002662	273	1.50358	1.21001	1.26813	1.20383
MOL002662	274	1.50326	1.21135	1.26656	1.20335
MOL002662	275	1.50295	1.21219	1.26359	1.20485
MOL002662	276	1.50388	1.207	1.26568	1.21018
MOL002662	277	1.49907	1.20177	1.26307	1.20616
MOL002662	278	1.50296	1.20724	1.26498	1.20837
MOL002662	279	1.50089	1.20081	1.26758	1.20693
MOL002662	280	1.50279	1.19852	1.2743	1.20684
MOL002662	281	1.49609	1.19575	1.26582	1.20185
MOL002662	282	1.50656	1.20604	1.27502	1.208
MOL002662	283	1.50085	1.20319	1.27591	1.19562
MOL002662	284	1.50168	1.1953	1.27646	1.20499
MOL002662	285	1.50352	1.20034	1.27723	1.20375
MOL002662	286	1.49867	1.19777	1.277	1.19442
MOL002662	287	1.51461	1.21594	1.28982	1.20247
MOL002662	288	1.50135	1.20579	1.27475	1.19548
MOL002662	289	1.50925	1.20213	1.28578	1.20719
MOL002662	290	1.50725	1.20479	1.28723	1.19798
MOL002662	291	1.50755	1.20958	1.28308	1.19836
MOL002662	292	1.51059	1.21157	1.28428	1.20269
MOL002662	293	1.50588	1.21121	1.27851	1.19739
MOL002662	294	1.51309	1.21417	1.28334	1.20736
MOL002662	295	1.50345	1.20857	1.27439	1.19833
MOL002662	296	1.50759	1.21251	1.27383	1.20534
MOL002662	297	1.50921	1.2151	1.27212	1.20858
MOL002662	298	1.51118	1.2125	1.27854	1.20935
MOL002662	299	1.51008	1.21208	1.27562	1.21009
MOL002662	300	1.50719	1.21592	1.27084	1.20406
MOL002662	301	1.50388	1.21108	1.2688	1.2028
MOL002662	302	1.51014	1.2195	1.27492	1.20352
MOL002662	303	1.50553	1.21827	1.26855	1.19994
MOL002662	304	1.51009	1.2117	1.28334	1.20231
MOL002662	305	1.50124	1.20608	1.27104	1.19888
MOL002662	306	1.5124	1.21712	1.27779	1.20854
MOL002662	307	1.5067	1.2074	1.27276	1.20935
MOL002662	308	1.50892	1.20787	1.27645	1.21053
MOL002662	309	1.51375	1.21054	1.28206	1.214
MOL002662	310	1.50443	1.21091	1.26896	1.20418
MOL002662	311	1.51044	1.2154	1.278	1.20515
MOL002662	312	1.50833	1.21293	1.27661	1.20381
MOL002662	313	1.49905	1.20741	1.26282	1.20073
MOL002662	314	1.50655	1.21278	1.26809	1.20852
MOL002662	315	1.49852	1.20347	1.26887	1.19697
MOL002662	316	1.50804	1.21082	1.27765	1.20412
MOL002662	317	1.51457	1.21977	1.28763	1.20084
MOL002662	318	1.5093	1.21401	1.28103	1.20046
MOL002662	319	1.50695	1.21183	1.28001	1.19785
MOL002662	320	1.50981	1.21526	1.28119	1.20032
MOL002662	321	1.50406	1.20575	1.27867	1.19816
MOL002662	322	1.51253	1.2177	1.28506	1.20056
MOL002662	323	1.51049	1.21329	1.27854	1.20682
MOL002662	324	1.50749	1.2091	1.27967	1.20231
MOL002662	325	1.51728	1.21633	1.29124	1.20727
MOL002662	326	1.51517	1.21586	1.28777	1.20615
MOL002662	327	1.51199	1.21141	1.28018	1.21074
MOL002662	328	1.51293	1.21367	1.28385	1.20691
MOL002662	329	1.51688	1.22182	1.28819	1.204
MOL002662	330	1.52074	1.22297	1.2875	1.21324
MOL002662	331	1.50703	1.21252	1.27339	1.2044
MOL002662	332	1.50814	1.20522	1.27877	1.20879
MOL002662	333	1.50846	1.2069	1.28159	1.20492
MOL002662	334	1.51098	1.21039	1.28413	1.20502
MOL002662	335	1.50836	1.20851	1.28181	1.20281
MOL002662	336	1.50862	1.21321	1.27911	1.20159
MOL002662	337	1.50799	1.21139	1.28421	1.19642
MOL002662	338	1.51439	1.22164	1.28865	1.19739
MOL002662	339	1.51024	1.21659	1.28562	1.1953
MOL002662	340	1.51074	1.21548	1.28449	1.19891
MOL002662	341	1.51525	1.22852	1.28658	1.19473
MOL002662	342	1.51428	1.22657	1.29097	1.18955
MOL002662	343	1.51867	1.22383	1.29314	1.20115
MOL002662	344	1.51802	1.22875	1.29039	1.19741
MOL002662	345	1.51492	1.22701	1.2844	1.1978
MOL002662	346	1.50793	1.21236	1.27838	1.20152
MOL002662	347	1.51146	1.21694	1.28116	1.20278
MOL002662	348	1.50819	1.20865	1.27354	1.21101
MOL002662	349	1.50082	1.1997	1.27493	1.20009
MOL002662	350	1.50558	1.21101	1.27797	1.1974
MOL002662	351	1.50467	1.21371	1.27063	1.2002
MOL002662	352	1.50472	1.20678	1.27633	1.20125
MOL002662	353	1.50012	1.2034	1.27065	1.19917
MOL002662	354	1.50485	1.20731	1.27745	1.19986
MOL002662	355	1.49825	1.20981	1.26533	1.19365
MOL002662	356	1.50082	1.21119	1.26864	1.19519
MOL002662	357	1.50521	1.21227	1.27413	1.19929
MOL002662	358	1.50906	1.21496	1.27859	1.2015
MOL002662	359	1.50914	1.21309	1.28087	1.20117
MOL002662	360	1.50572	1.21189	1.27512	1.19991
MOL002662	361	1.50611	1.21516	1.27377	1.19901
MOL002662	362	1.50559	1.2114	1.27339	1.20191
MOL002662	363	1.51558	1.22163	1.28223	1.20725
MOL002662	364	1.50921	1.21374	1.28154	1.19996
MOL002662	365	1.51067	1.22323	1.27869	1.19704
MOL002662	366	1.51089	1.21693	1.27974	1.20288
MOL002662	367	1.5088	1.21795	1.27317	1.20359
MOL002662	368	1.50371	1.20593	1.27193	1.20425
MOL002662	369	1.50831	1.20491	1.28352	1.20447
MOL002662	370	1.49887	1.20072	1.27542	1.19365
MOL002662	371	1.50601	1.21322	1.2775	1.19674
MOL002662	372	1.50971	1.20885	1.27869	1.20916
MOL002662	373	1.50431	1.20428	1.27161	1.20773
MOL002662	374	1.5009	1.20413	1.2665	1.20476
MOL002662	375	1.50137	1.20384	1.26833	1.20429
MOL002662	376	1.50246	1.20668	1.27189	1.20041
MOL002662	377	1.50753	1.20474	1.27982	1.20663
MOL002662	378	1.50225	1.19907	1.27131	1.2081
MOL002662	379	1.50594	1.20996	1.26861	1.20926
MOL002662	380	1.50227	1.20407	1.26529	1.2095
MOL002662	381	1.50268	1.2039	1.26558	1.21039
MOL002662	382	1.50107	1.20113	1.26443	1.21033
MOL002662	383	1.49815	1.19744	1.2606	1.21077
MOL002662	384	1.50003	1.2003	1.26366	1.20939
MOL002662	385	1.50868	1.20243	1.27619	1.21561
MOL002662	386	1.50291	1.19054	1.27892	1.21014
MOL002662	387	1.51005	1.20595	1.27665	1.21506
MOL002662	388	1.49986	1.19777	1.26823	1.2067
MOL002662	389	1.49994	1.19819	1.27093	1.20364
MOL002662	390	1.50052	1.19906	1.26567	1.20974
MOL002662	391	1.49981	1.19987	1.26806	1.20466
MOL002662	392	1.50426	1.20373	1.27257	1.20716
MOL002662	393	1.49934	1.19536	1.26761	1.20844
MOL002662	394	1.49628	1.1939	1.26544	1.20457
MOL002662	395	1.49948	1.19413	1.26382	1.21395
MOL002662	396	1.49348	1.18862	1.26136	1.20711
MOL002662	397	1.49431	1.18417	1.26996	1.20453
MOL002662	398	1.49713	1.19042	1.27317	1.20197
MOL002662	399	1.49729	1.18839	1.26808	1.20974
MOL002662	400	1.49448	1.18845	1.26091	1.21023
MOL002662	401	1.49626	1.19137	1.26009	1.21261
MOL002662	402	1.50046	1.20258	1.27113	1.20032
MOL002662	403	1.50414	1.20217	1.27278	1.20818
MOL002662	404	1.5039	1.19477	1.27202	1.21569
MOL002662	405	1.49256	1.18451	1.25947	1.21084
MOL002662	406	1.49559	1.18687	1.26561	1.20961
MOL002662	407	1.4945	1.18515	1.26757	1.20654
MOL002662	408	1.49645	1.18693	1.27154	1.20546
MOL002662	409	1.49917	1.18566	1.27663	1.20807
MOL002662	410	1.49843	1.1821	1.27352	1.21301
MOL002662	411	1.50082	1.18438	1.27174	1.21853
MOL002662	412	1.5026	1.18341	1.27466	1.22081
MOL002662	413	1.49623	1.1784	1.27047	1.21437
MOL002662	414	1.49839	1.18352	1.27548	1.20946
MOL002662	415	1.50059	1.18714	1.27488	1.21199
MOL002662	416	1.50316	1.19294	1.27582	1.21168
MOL002662	417	1.50004	1.18797	1.27289	1.21191
MOL002662	418	1.49294	1.17857	1.26425	1.2126
MOL002662	419	1.4995	1.18863	1.26902	1.21398
MOL002662	420	1.4908	1.1809	1.25867	1.21085
MOL002662	421	1.48928	1.178	1.25558	1.21314
MOL002662	422	1.50382	1.18541	1.2732	1.22338
MOL002662	423	1.49381	1.17891	1.26426	1.21439
MOL002662	424	1.49827	1.18625	1.26202	1.22055
MOL002662	425	1.49604	1.18163	1.25829	1.22341
MOL002662	426	1.49497	1.17849	1.25469	1.22751
MOL002662	427	1.49755	1.18222	1.2608	1.22394
MOL002662	428	1.49673	1.18062	1.25809	1.22627
MOL002662	429	1.49605	1.18116	1.25856	1.22362
MOL002662	430	1.49883	1.1869	1.26116	1.22217
MOL002662	431	1.50065	1.1825	1.26305	1.22896
MOL002662	432	1.4995	1.18	1.26224	1.22936
MOL002662	433	1.50384	1.18503	1.2614	1.23598
MOL002662	434	1.50683	1.1907	1.26374	1.23541
MOL002662	435	1.50433	1.19073	1.26672	1.22622
MOL002662	436	1.50677	1.19328	1.26401	1.23251
MOL002662	437	1.50189	1.19162	1.25651	1.22988
MOL002662	438	1.50878	1.19975	1.26461	1.23052
MOL002662	439	1.49977	1.19384	1.25531	1.22374
MOL002662	440	1.50648	1.19791	1.26733	1.22386
MOL002662	441	1.50151	1.2019	1.25966	1.21563
MOL002662	442	1.5024	1.19568	1.2671	1.21623
MOL002662	443	1.49845	1.19221	1.26269	1.21449
MOL002662	444	1.49797	1.19306	1.25706	1.2183
MOL002662	445	1.49294	1.18795	1.25642	1.21158
MOL002662	446	1.49768	1.18868	1.26322	1.2155
MOL002662	447	1.49863	1.18995	1.26223	1.21761
MOL002662	448	1.4956	1.19001	1.258	1.21447
MOL002662	449	1.49692	1.18901	1.25285	1.22399
MOL002662	450	1.50166	1.19917	1.2614	1.21688
MOL002662	451	1.50147	1.20187	1.26261	1.2125
MOL002662	452	1.50192	1.19253	1.26836	1.21682
MOL002662	453	1.49947	1.19353	1.25791	1.22063
MOL002662	454	1.49692	1.18961	1.25908	1.21699
MOL002662	455	1.50594	1.20052	1.25956	1.22801
MOL002662	456	1.50084	1.19079	1.26192	1.22253
MOL002662	457	1.51002	1.19747	1.27099	1.22923
MOL002662	458	1.50717	1.19524	1.26519	1.23036
MOL002662	459	1.5063	1.19059	1.26717	1.23073
MOL002662	460	1.50886	1.19675	1.2708	1.22727
MOL002662	461	1.50344	1.18919	1.26689	1.22534
MOL002662	462	1.50968	1.19345	1.27141	1.23184
MOL002662	463	1.50918	1.19075	1.26773	1.23703
MOL002662	464	1.50727	1.19576	1.26778	1.22744
MOL002662	465	1.5034	1.19291	1.26455	1.22404
MOL002662	466	1.51132	1.19512	1.26713	1.23865
MOL002662	467	1.50394	1.18706	1.26284	1.23281
MOL002662	468	1.50915	1.19647	1.26212	1.23717
MOL002662	469	1.50873	1.19903	1.26185	1.23394
MOL002662	470	1.50485	1.19688	1.25874	1.22971
MOL002662	471	1.50131	1.19465	1.25187	1.23024
MOL002662	472	1.5088	1.19992	1.26279	1.23227
MOL002662	473	1.50198	1.19489	1.25763	1.22576
MOL002662	474	1.50975	1.19706	1.26344	1.2367
MOL002662	475	1.51152	1.19693	1.26874	1.23573
MOL002662	476	1.5088	1.1981	1.26098	1.2359
MOL002662	477	1.508	1.1971	1.26848	1.22722
MOL002662	478	1.51148	1.1976	1.27035	1.23333
MOL002662	479	1.51022	1.1962	1.26615	1.23592
MOL002662	480	1.50759	1.1952	1.26653	1.23007
MOL002662	481	1.5084	1.19586	1.27239	1.22534
MOL002662	482	1.50811	1.19489	1.27195	1.22605
MOL002662	483	1.5096	1.19127	1.27807	1.22686
MOL002662	484	1.50386	1.1867	1.26648	1.22921
MOL002662	485	1.51409	1.19715	1.27245	1.23799
MOL002662	486	1.50985	1.18596	1.27603	1.23472
MOL002662	487	1.50911	1.18539	1.27517	1.23433
MOL002662	488	1.50592	1.18766	1.26834	1.2314
MOL002662	489	1.51283	1.19464	1.27565	1.23404
MOL002662	490	1.50999	1.18678	1.277	1.23328
MOL002662	491	1.50707	1.18352	1.27596	1.23032
MOL002662	492	1.5084	1.18742	1.27635	1.22944
MOL002662	493	1.50544	1.18553	1.27271	1.22778
MOL002662	494	1.50544	1.19402	1.2642	1.22834
MOL002662	495	1.50391	1.18683	1.25977	1.23607
MOL002662	496	1.50956	1.19365	1.26394	1.23903
MOL002662	497	1.50643	1.18867	1.26397	1.23618
MOL002662	498	1.50456	1.18287	1.26933	1.23166
MOL002662	499	1.49729	1.17453	1.26746	1.22384
MOL002662	500	1.50427	1.18448	1.27158	1.22709
MOL002662	501	1.50897	1.18409	1.27659	1.23379
MOL002662	502	1.5047	1.18376	1.26888	1.23163
MOL002662	503	1.5049	1.19101	1.27158	1.22229
MOL002662	504	1.50625	1.191	1.274	1.22311
MOL002662	505	1.49656	1.17705	1.27699	1.20963
MOL002662	506	1.5042	1.18519	1.28108	1.21629
MOL002662	507	1.49717	1.1821	1.27015	1.21343
MOL002662	508	1.50182	1.18229	1.27301	1.22171
MOL002662	509	1.49731	1.18153	1.27115	1.21328
MOL002662	510	1.49553	1.17905	1.27039	1.21211
MOL002662	511	1.50587	1.19241	1.27537	1.21937
MOL002662	512	1.50813	1.19643	1.27788	1.2184
MOL002662	513	1.50529	1.19526	1.27793	1.21245
MOL002662	514	1.50292	1.19097	1.27794	1.21078
MOL002662	515	1.50201	1.19391	1.27183	1.21207
MOL002662	516	1.50601	1.19387	1.27779	1.21575
MOL002662	517	1.50208	1.18324	1.27643	1.21785
MOL002662	518	1.49699	1.18013	1.27828	1.20633
MOL002662	519	1.50129	1.1799	1.28148	1.21382
MOL002662	520	1.49614	1.18467	1.2649	1.21387
MOL002662	521	1.49863	1.1814	1.26459	1.22348
MOL002662	522	1.49679	1.17562	1.26602	1.22305
MOL002662	523	1.49637	1.17731	1.26229	1.22425
MOL002662	524	1.50278	1.18133	1.26966	1.22847
MOL002662	525	1.50041	1.17611	1.27025	1.22705
MOL002662	526	1.50132	1.17088	1.2781	1.22613
MOL002662	527	1.50246	1.1722	1.27747	1.22832
MOL002662	528	1.50176	1.17977	1.272	1.22505
MOL002662	529	1.5014	1.1832	1.27162	1.22124
MOL002662	530	1.49649	1.17375	1.27065	1.21931
MOL002662	531	1.50405	1.18125	1.27188	1.22934
MOL002662	532	1.49597	1.17764	1.2611	1.2242
MOL002662	533	1.49792	1.17711	1.26615	1.22425
MOL002662	534	1.49041	1.16892	1.25917	1.22095
MOL002662	535	1.50221	1.17773	1.26666	1.23362
MOL002662	536	1.49891	1.18124	1.25667	1.23245
MOL002662	537	1.50509	1.17801	1.27047	1.23645
MOL002662	538	1.49513	1.1702	1.26678	1.2234
MOL002662	539	1.49298	1.16865	1.268	1.21837
MOL002662	540	1.49983	1.17231	1.27149	1.22799
MOL002662	541	1.50414	1.16728	1.27605	1.23856
MOL002662	542	1.49901	1.1687	1.26903	1.23197
MOL002662	543	1.4929	1.16205	1.26314	1.22948
MOL002662	544	1.50168	1.16616	1.27203	1.23777
MOL002662	545	1.49556	1.16182	1.26808	1.23106
MOL002662	546	1.49466	1.16278	1.26919	1.22683
MOL002662	547	1.50053	1.16048	1.27601	1.23623
MOL002662	548	1.49862	1.15585	1.27164	1.24042
MOL002662	549	1.49684	1.16009	1.26705	1.23686
MOL002662	550	1.49715	1.16342	1.26942	1.23203
MOL002662	551	1.50155	1.16317	1.27178	1.24054
MOL002662	552	1.49697	1.1618	1.26931	1.23324
MOL002662	553	1.49411	1.1599	1.26838	1.22905
MOL002662	554	1.49468	1.1588	1.26732	1.23257
MOL002662	555	1.49976	1.16461	1.26976	1.23692
MOL002662	556	1.49945	1.16671	1.27299	1.23085
MOL002662	557	1.49859	1.16275	1.26657	1.23909
MOL002662	558	1.4966	1.16902	1.26347	1.23153
MOL002662	559	1.50239	1.17332	1.26771	1.23717
MOL002662	560	1.50145	1.17162	1.27043	1.23371
MOL002662	561	1.50284	1.16791	1.27642	1.23441
MOL002662	562	1.5002	1.16302	1.27435	1.23474
MOL002662	563	1.50712	1.17024	1.27806	1.24094
MOL002662	564	1.49685	1.1642	1.266	1.23409
MOL002662	565	1.50558	1.16696	1.27273	1.24576
MOL002662	566	1.50327	1.17482	1.2696	1.23593
MOL002662	567	1.49591	1.16494	1.26437	1.23279
MOL002662	568	1.4965	1.16179	1.26537	1.23617
MOL002662	569	1.49574	1.16012	1.26141	1.23993
MOL002662	570	1.49508	1.16185	1.25782	1.24037
MOL002662	571	1.49522	1.15805	1.25668	1.24541
MOL002662	572	1.49718	1.16079	1.2607	1.24351
MOL002662	573	1.4967	1.15725	1.26705	1.23918
MOL002662	574	1.49546	1.15755	1.26552	1.23748
MOL002662	575	1.49487	1.16446	1.26179	1.23337
MOL002662	576	1.50258	1.16637	1.26787	1.244
MOL002662	577	1.4931	1.16006	1.25563	1.2395
MOL002662	578	1.49465	1.16241	1.25594	1.24072
MOL002662	579	1.49328	1.1596	1.26211	1.23376
MOL002662	580	1.49182	1.15948	1.25937	1.23316
MOL002662	581	1.49765	1.15858	1.26822	1.23905
MOL002662	582	1.49516	1.16067	1.26038	1.23907
MOL002662	583	1.49996	1.16441	1.27108	1.23622
MOL002662	584	1.49845	1.16419	1.26802	1.23591
MOL002662	585	1.50054	1.16522	1.26409	1.24401
MOL002662	586	1.498	1.16576	1.25968	1.24186
MOL002662	587	1.49796	1.16689	1.26348	1.23685
MOL002662	588	1.49457	1.16257	1.26068	1.23556
MOL002662	589	1.4927	1.15799	1.25986	1.23617
MOL002662	590	1.49719	1.16398	1.26031	1.24094
MOL002662	591	1.50031	1.16017	1.26934	1.24283
MOL002662	592	1.49981	1.16505	1.27199	1.23433
MOL002662	593	1.50039	1.16903	1.2661	1.23802
MOL002662	594	1.49414	1.16042	1.26124	1.23597
MOL002662	595	1.49803	1.16391	1.26931	1.23383
MOL002662	596	1.50172	1.17253	1.27166	1.23223
MOL002662	597	1.49698	1.16956	1.26742	1.22787
MOL002662	598	1.50184	1.17535	1.2717	1.22977
MOL002662	599	1.50364	1.17534	1.27753	1.22817
MOL002662	600	1.50453	1.17981	1.27804	1.22551
MOL002662	601	1.50599	1.17733	1.27854	1.23094
MOL002662	602	1.50244	1.16726	1.27463	1.23591
MOL002662	603	1.50389	1.16497	1.28417	1.23171
MOL002662	604	1.49962	1.16725	1.27874	1.22476
MOL002662	605	1.51396	1.17721	1.28936	1.23931
MOL002662	606	1.49847	1.16766	1.27741	1.22295
MOL002662	607	1.51224	1.17589	1.2881	1.23767
MOL002662	608	1.50288	1.16305	1.28136	1.23399
MOL002662	609	1.50292	1.16286	1.28084	1.23481
MOL002662	610	1.50429	1.16426	1.27965	1.23805
MOL002662	611	1.50271	1.16803	1.27315	1.23736
MOL002662	612	1.50512	1.16937	1.27654	1.23847
MOL002662	613	1.49694	1.16492	1.27054	1.22895
MOL002662	614	1.50203	1.16862	1.27179	1.23656
MOL002662	615	1.49786	1.16262	1.26771	1.2363
MOL002662	616	1.49877	1.17194	1.26354	1.23396
MOL002662	617	1.49728	1.17146	1.26523	1.22905
MOL002662	618	1.49673	1.16996	1.26397	1.23044
MOL002662	619	1.4975	1.16617	1.2694	1.23033
MOL002662	620	1.49703	1.15615	1.27039	1.23759
MOL002662	621	1.49657	1.1675	1.26612	1.23016
MOL002662	622	1.49905	1.1685	1.27071	1.23054
MOL002662	623	1.49856	1.15992	1.27609	1.23189
MOL002662	624	1.49861	1.16114	1.2739	1.23313
MOL002662	625	1.49863	1.1621	1.278	1.22801
MOL002662	626	1.49247	1.16181	1.2741	1.21729
MOL002662	627	1.50397	1.16815	1.28726	1.22566
MOL002662	628	1.49622	1.16151	1.27855	1.22211
MOL002662	629	1.49873	1.1648	1.28096	1.22262
MOL002662	630	1.49685	1.16455	1.27824	1.22109
MOL002662	631	1.49727	1.16546	1.27682	1.22272
MOL002662	632	1.50347	1.16473	1.2825	1.23266
MOL002662	633	1.50496	1.1621	1.28718	1.23391
MOL002662	634	1.50252	1.16704	1.2804	1.23034
MOL002662	635	1.5035	1.1658	1.28428	1.22988
MOL002662	636	1.50596	1.16627	1.29054	1.22888
MOL002662	637	1.50489	1.16615	1.28744	1.22962
MOL002662	638	1.49988	1.16225	1.28391	1.22475
MOL002662	639	1.50916	1.17246	1.2919	1.22941
MOL002662	640	1.50014	1.16903	1.2822	1.22072
MOL002662	641	1.50425	1.1708	1.28201	1.22931
MOL002662	642	1.50927	1.1747	1.28974	1.22982
MOL002662	643	1.50424	1.16146	1.28649	1.23346
MOL002662	644	1.4975	1.1649	1.27692	1.22372
MOL002662	645	1.49979	1.17187	1.27605	1.22358
MOL002662	646	1.49768	1.17505	1.27002	1.22163
MOL002662	647	1.49806	1.16966	1.27636	1.22114
MOL002662	648	1.49803	1.17437	1.27076	1.22237
MOL002662	649	1.49423	1.16983	1.2725	1.21561
MOL002662	650	1.50724	1.17933	1.28089	1.22965
MOL002662	651	1.49651	1.16956	1.27087	1.22314
MOL002662	652	1.50332	1.17041	1.27778	1.23181
MOL002662	653	1.49984	1.1689	1.27308	1.22963
MOL002662	654	1.50171	1.16863	1.28289	1.22423
MOL002662	655	1.49324	1.16324	1.2787	1.21298
MOL002662	656	1.49511	1.16783	1.2747	1.21739
MOL002662	657	1.49268	1.1576	1.27351	1.22242
MOL002662	658	1.49081	1.15927	1.27691	1.2127
MOL002662	659	1.49821	1.16599	1.27991	1.2213
MOL002662	660	1.49204	1.16592	1.27159	1.21492
MOL002662	661	1.4974	1.1703	1.27768	1.2175
MOL002662	662	1.49003	1.15975	1.27487	1.21246
MOL002662	663	1.49753	1.16136	1.28576	1.21789
MOL002662	664	1.49715	1.16345	1.28104	1.21993
MOL002662	665	1.50196	1.16495	1.28764	1.22336
MOL002662	666	1.49958	1.15616	1.28912	1.22431
MOL002662	667	1.50359	1.15863	1.29422	1.22643
MOL002662	668	1.49806	1.15246	1.2866	1.22672
MOL002662	669	1.49962	1.15492	1.29011	1.22454
MOL002662	670	1.50174	1.16403	1.28864	1.22265
MOL002662	671	1.50468	1.16544	1.29703	1.21966
MOL002662	672	1.50486	1.16343	1.29797	1.22103
MOL002662	673	1.51114	1.17014	1.301	1.22689
MOL002662	674	1.50676	1.16572	1.29775	1.22376
MOL002662	675	1.50715	1.16389	1.2959	1.22842
MOL002662	676	1.50717	1.15876	1.29452	1.23475
MOL002662	677	1.51469	1.16658	1.29534	1.24489
MOL002662	678	1.51173	1.16684	1.29751	1.23517
MOL002662	679	1.51115	1.1703	1.30031	1.22749
MOL002662	680	1.50395	1.1652	1.29172	1.22371
MOL002662	681	1.50653	1.15906	1.29111	1.23648
MOL002662	682	1.51086	1.15561	1.30653	1.23408
MOL002662	683	1.50929	1.16255	1.29947	1.23116
MOL002662	684	1.50785	1.1653	1.29194	1.23296
MOL002662	685	1.50653	1.16874	1.2905	1.22797
MOL002662	686	1.49716	1.16447	1.28253	1.21742
MOL002662	687	1.49863	1.16241	1.28153	1.22404
MOL002662	688	1.50139	1.16314	1.28438	1.22711
MOL002662	689	1.49857	1.15274	1.28503	1.22936
MOL002662	690	1.50641	1.15383	1.29487	1.23714
MOL002662	691	1.50123	1.15201	1.29158	1.22967
MOL002662	692	1.50042	1.1523	1.28784	1.23133
MOL002662	693	1.49874	1.15418	1.28474	1.22872
MOL002662	694	1.49957	1.15347	1.28351	1.23269
MOL002662	695	1.50398	1.1523	1.28571	1.24222
MOL002662	696	1.49821	1.15159	1.2778	1.23706
MOL002662	697	1.50124	1.15714	1.28521	1.23154
MOL002662	698	1.49986	1.1615	1.28563	1.22362
MOL002662	699	1.50404	1.15847	1.28849	1.2337
MOL002662	700	1.50127	1.15657	1.28403	1.23338
MOL002662	701	1.5016	1.1589	1.27983	1.23635
MOL002662	702	1.50316	1.16403	1.28098	1.23415
MOL002662	703	1.50234	1.16404	1.28475	1.2282
MOL002662	704	1.49738	1.15675	1.28144	1.22644
MOL002662	705	1.506	1.1608	1.29145	1.23319
MOL002662	706	1.50459	1.1607	1.29217	1.22909
MOL002662	707	1.50516	1.16179	1.29094	1.23075
MOL002662	708	1.50335	1.16069	1.28634	1.23217
MOL002662	709	1.503	1.15651	1.28632	1.23526
MOL002662	710	1.50577	1.16158	1.28319	1.24049
MOL002662	711	1.50936	1.16465	1.28748	1.2419
MOL002662	712	1.50709	1.1611	1.28886	1.23829
MOL002662	713	1.51082	1.16807	1.28874	1.24093
MOL002662	714	1.5102	1.17055	1.28575	1.24019
MOL002662	715	1.51224	1.17139	1.2943	1.23548
MOL002662	716	1.5153	1.1784	1.29394	1.23668
MOL002662	717	1.50931	1.17069	1.28892	1.23458
MOL002662	718	1.51061	1.16564	1.2974	1.23367
MOL002662	719	1.51385	1.16658	1.29731	1.2408
MOL002662	720	1.51416	1.16619	1.29569	1.24361
MOL002662	721	1.50877	1.16534	1.29132	1.23583
MOL002662	722	1.50889	1.16494	1.29338	1.23434
MOL002662	723	1.50796	1.16427	1.29294	1.23315
MOL002662	724	1.51119	1.16384	1.30039	1.23362
MOL002662	725	1.50853	1.15836	1.29493	1.23801
MOL002662	726	1.50715	1.1586	1.29332	1.2361
MOL002662	727	1.51776	1.16596	1.30001	1.24808
MOL002662	728	1.50922	1.16442	1.29002	1.23913
MOL002662	729	1.51416	1.16086	1.29487	1.24943
MOL002662	730	1.50788	1.16113	1.28883	1.24021
MOL002662	731	1.50623	1.15346	1.29256	1.23948
MOL002662	732	1.50797	1.15108	1.29902	1.23916
MOL002662	733	1.50937	1.15735	1.29886	1.2369
MOL002662	734	1.50949	1.15869	1.29179	1.24332
MOL002662	735	1.51096	1.16005	1.29104	1.24639
MOL002662	736	1.51027	1.1682	1.28946	1.23873
MOL002662	737	1.50816	1.16952	1.28962	1.23214
MOL002662	738	1.50882	1.1666	1.29187	1.23418
MOL002662	739	1.50791	1.16404	1.29146	1.2348
MOL002662	740	1.5049	1.16286	1.29154	1.22847
MOL002662	741	1.51457	1.16891	1.30007	1.23747
MOL002662	742	1.51025	1.16586	1.29703	1.23296
MOL002662	743	1.50997	1.17581	1.28957	1.23064
MOL002662	744	1.50628	1.16633	1.2878	1.23248
MOL002662	745	1.50944	1.17164	1.2915	1.23131
MOL002662	746	1.50746	1.16594	1.2908	1.2326
MOL002662	747	1.51007	1.16997	1.29085	1.23512
MOL002662	748	1.51236	1.17146	1.29942	1.23031
MOL002662	749	1.50372	1.16372	1.29353	1.22266
MOL002662	750	1.51015	1.16503	1.30149	1.22879
MOL002662	751	1.50862	1.16308	1.30394	1.22427
MOL002662	752	1.50809	1.16626	1.30045	1.22366
MOL002662	753	1.5129	1.16772	1.30641	1.22779
MOL002662	754	1.50648	1.16325	1.30221	1.22069
MOL002662	755	1.51179	1.16507	1.30635	1.22762
MOL002662	756	1.50948	1.1639	1.30103	1.22871
MOL002662	757	1.5146	1.17199	1.30727	1.22698
MOL002662	758	1.51154	1.16538	1.30747	1.22552
MOL002662	759	1.5138	1.17036	1.30743	1.2264
MOL002662	760	1.51403	1.16223	1.3145	1.22714
MOL002662	761	1.51215	1.16142	1.30955	1.22857
MOL002662	762	1.51496	1.16506	1.31225	1.22915
MOL002662	763	1.51353	1.16414	1.31071	1.22816
MOL002662	764	1.50864	1.16095	1.30133	1.22912
MOL002662	765	1.51293	1.15474	1.31455	1.23144
MOL002662	766	1.51278	1.152	1.31606	1.23203
MOL002662	767	1.51643	1.15882	1.31541	1.2353
MOL002662	768	1.51369	1.15455	1.31494	1.23308
MOL002662	769	1.51445	1.15446	1.32	1.22961
MOL002662	770	1.50818	1.15093	1.31332	1.22465
MOL002662	771	1.5105	1.15673	1.31107	1.22732
MOL002662	772	1.51633	1.1608	1.31721	1.23126
MOL002662	773	1.51608	1.16034	1.31331	1.23524
MOL002662	774	1.51127	1.15599	1.3084	1.23274
MOL002662	775	1.50778	1.15504	1.30269	1.23114
MOL002662	776	1.50661	1.15568	1.30074	1.22971
MOL002662	777	1.5166	1.16272	1.31175	1.23594
MOL002662	778	1.50703	1.14808	1.30098	1.23759
MOL002662	779	1.51255	1.15422	1.30673	1.23928
MOL002662	780	1.51178	1.15858	1.30709	1.23294
MOL002662	781	1.50756	1.15902	1.30565	1.2237
MOL002662	782	1.50756	1.16344	1.30923	1.21566
MOL002662	783	1.50658	1.15825	1.30925	1.21815
MOL002662	784	1.50224	1.15704	1.29851	1.22007
MOL002662	785	1.49469	1.15612	1.28744	1.21412
MOL002662	786	1.49792	1.16229	1.28581	1.21791
MOL002662	787	1.50462	1.16678	1.29341	1.22207
MOL002662	788	1.49871	1.16046	1.28742	1.21991
MOL002662	789	1.50361	1.1648	1.29463	1.2202
MOL002662	790	1.50335	1.16408	1.29398	1.22091
MOL002662	791	1.50061	1.16458	1.29181	1.216
MOL002662	792	1.50304	1.17288	1.28915	1.21685
MOL002662	793	1.49868	1.16334	1.28522	1.21941
MOL002662	794	1.50395	1.16408	1.29466	1.22167
MOL002662	795	1.50044	1.15818	1.29876	1.21429
MOL002662	796	1.49426	1.14777	1.29239	1.21571
MOL002662	797	1.49915	1.15791	1.29284	1.21767
MOL002662	798	1.49683	1.15526	1.29068	1.21677
MOL002662	799	1.49531	1.16017	1.2848	1.21456
MOL002662	800	1.50149	1.15966	1.29705	1.2173
MOL002662	801	1.50468	1.16021	1.29666	1.22503
MOL002662	802	1.50401	1.15996	1.30023	1.21983
MOL002662	803	1.50643	1.16526	1.29916	1.22189
MOL002662	804	1.5002	1.17148	1.28804	1.21235
MOL002662	805	1.50793	1.17427	1.29908	1.21703
MOL002662	806	1.50704	1.17017	1.29702	1.22098
MOL002662	807	1.51079	1.17476	1.30061	1.22203
MOL002662	808	1.50331	1.17507	1.28975	1.21476
MOL002662	809	1.5028	1.16436	1.29644	1.21669
MOL002662	810	1.50332	1.1692	1.29059	1.21953
MOL002662	811	1.49876	1.16645	1.28672	1.21504
MOL002662	812	1.49778	1.15941	1.28639	1.21969
MOL002662	813	1.50308	1.17131	1.28654	1.2212
MOL002662	814	1.49923	1.16127	1.28262	1.22545
MOL002662	815	1.50212	1.16247	1.28952	1.22413
MOL002662	816	1.50251	1.1719	1.28669	1.21908
MOL002662	817	1.49901	1.16771	1.2817	1.21974
MOL002662	818	1.50238	1.17315	1.27858	1.22608
MOL002662	819	1.49724	1.1679	1.27698	1.22016
MOL002662	820	1.49606	1.16472	1.27081	1.22672
MOL002662	821	1.497	1.16908	1.27085	1.22484
MOL002662	822	1.49461	1.16186	1.27098	1.22573
MOL002662	823	1.4994	1.1675	1.27563	1.22723
MOL002662	824	1.49994	1.17259	1.27904	1.22014
MOL002662	825	1.49727	1.16682	1.2811	1.21693
MOL002662	826	1.50196	1.1691	1.28452	1.22268
MOL002662	827	1.49993	1.16644	1.28324	1.2216
MOL002662	828	1.5018	1.17256	1.2843	1.2192
MOL002662	829	1.49347	1.16699	1.2768	1.21196
MOL002662	830	1.50625	1.17438	1.28564	1.227
MOL002662	831	1.50514	1.16821	1.29091	1.22465
MOL002662	832	1.49891	1.16499	1.28369	1.22
MOL002662	833	1.49801	1.1655	1.28089	1.22025
MOL002662	834	1.50476	1.16942	1.28758	1.22605
MOL002662	835	1.50205	1.16846	1.28633	1.22162
MOL002662	836	1.4999	1.17177	1.28362	1.21601
MOL002662	837	1.51244	1.18285	1.2919	1.22752
MOL002662	838	1.50967	1.18688	1.27997	1.22929
MOL002662	839	1.50216	1.17905	1.27337	1.22529
MOL002662	840	1.51145	1.18629	1.27809	1.23619
MOL002662	841	1.51434	1.18369	1.28668	1.23685
MOL002662	842	1.51811	1.18983	1.28548	1.24143
MOL002662	843	1.51052	1.18559	1.28347	1.22898
MOL002662	844	1.50738	1.17966	1.28184	1.2287
MOL002662	845	1.50772	1.17793	1.27834	1.23481
MOL002662	846	1.51108	1.17726	1.2864	1.2353
MOL002662	847	1.50999	1.17949	1.28464	1.23233
MOL002662	848	1.5047	1.1806	1.27254	1.23089
MOL002662	849	1.51516	1.18433	1.27942	1.24574
MOL002662	850	1.51315	1.18755	1.27899	1.23821
MOL002662	851	1.5125	1.17834	1.28411	1.24012
MOL002662	852	1.50541	1.18235	1.27481	1.22859
MOL002662	853	1.51195	1.18997	1.27887	1.23306
MOL002662	854	1.50538	1.17889	1.27583	1.23077
MOL002662	855	1.50307	1.17426	1.27419	1.23127
MOL002662	856	1.51065	1.18253	1.27687	1.23908
MOL002662	857	1.50643	1.18001	1.27336	1.23484
MOL002662	858	1.50895	1.18305	1.27547	1.23589
MOL002662	859	1.50487	1.18143	1.27321	1.22981
MOL002662	860	1.51239	1.18473	1.28114	1.23681
MOL002662	861	1.51669	1.18933	1.28171	1.24233
MOL002662	862	1.51387	1.18408	1.28588	1.23616
MOL002662	863	1.51044	1.18406	1.27801	1.23595
MOL002662	864	1.51247	1.18927	1.27588	1.23812
MOL002662	865	1.51127	1.19278	1.27221	1.23556
MOL002662	866	1.5109	1.18879	1.27057	1.24019
MOL002662	867	1.51851	1.19485	1.27907	1.24421
MOL002662	868	1.51073	1.18873	1.27647	1.23375
MOL002662	869	1.51016	1.18247	1.27589	1.23896
MOL002662	870	1.5165	1.18486	1.28035	1.24754
MOL002662	871	1.5009	1.18534	1.26833	1.22134
MOL002662	872	1.51259	1.19701	1.28462	1.2218
MOL002662	873	1.5042	1.18927	1.27712	1.21648
MOL002662	874	1.50879	1.18334	1.27896	1.2316
MOL002662	875	1.50729	1.18416	1.2746	1.23167
MOL002662	876	1.50594	1.18732	1.2718	1.2282
MOL002662	877	1.5064	1.18116	1.27473	1.23224
MOL002662	878	1.50332	1.18188	1.27206	1.22676
MOL002662	879	1.50355	1.18466	1.26747	1.22939
MOL002662	880	1.50309	1.18929	1.2636	1.2278
MOL002662	881	1.50403	1.1817	1.27183	1.22891
MOL002662	882	1.50481	1.19025	1.26939	1.2251
MOL002662	883	1.5032	1.19116	1.26772	1.22198
MOL002662	884	1.50765	1.19545	1.27109	1.22525
MOL002662	885	1.50561	1.19185	1.27265	1.22213
MOL002662	886	1.50514	1.18819	1.26945	1.22783
MOL002662	887	1.50648	1.18689	1.27559	1.22602
MOL002662	888	1.50689	1.18886	1.27263	1.22819
MOL002662	889	1.50628	1.18332	1.27815	1.22632
MOL002662	890	1.51108	1.19459	1.27599	1.22945
MOL002662	891	1.50906	1.19341	1.26871	1.23316
MOL002662	892	1.50678	1.19048	1.27263	1.22635
MOL002662	893	1.50489	1.18272	1.27613	1.22557
MOL002662	894	1.50471	1.18733	1.28024	1.21636
MOL002662	895	1.50476	1.18297	1.27769	1.22338
MOL002662	896	1.50727	1.18909	1.28011	1.2211
MOL002662	897	1.50569	1.18989	1.27751	1.21916
MOL002662	898	1.51053	1.19097	1.28472	1.22248
MOL002662	899	1.51266	1.19138	1.28634	1.22564
MOL002662	900	1.51178	1.19269	1.28403	1.22463
MOL002662	901	1.49978	1.18496	1.26699	1.22037
MOL002662	902	1.50779	1.19275	1.27571	1.22344
MOL002662	903	1.50641	1.19753	1.27555	1.2155
MOL002662	904	1.50546	1.19049	1.27871	1.21675
MOL002662	905	1.50305	1.18655	1.27604	1.21742
MOL002662	906	1.5076	1.19741	1.27526	1.21886
MOL002662	907	1.50316	1.19259	1.27354	1.21441
MOL002662	908	1.51	1.19759	1.28216	1.21738
MOL002662	909	1.50957	1.19414	1.28235	1.21952
MOL002662	910	1.50101	1.19128	1.27372	1.2102
MOL002662	911	1.50115	1.18742	1.2707	1.21747
MOL002662	912	1.50017	1.19147	1.26896	1.21292
MOL002662	913	1.50025	1.19433	1.26894	1.21032
MOL002662	914	1.49974	1.1917	1.26732	1.21335
MOL002662	915	1.5021	1.18696	1.27459	1.21621
MOL002662	916	1.50356	1.19271	1.26998	1.21901
MOL002662	917	1.5086	1.19329	1.27048	1.23032
MOL002662	918	1.50799	1.19686	1.26704	1.22891
MOL002662	919	1.5085	1.19711	1.27077	1.22605
MOL002662	920	1.50415	1.1953	1.26098	1.22725
MOL002662	921	1.50449	1.19451	1.26126	1.22857
MOL002662	922	1.50888	1.19355	1.2649	1.23649
MOL002662	923	1.50531	1.19504	1.26509	1.22611
MOL002662	924	1.50537	1.19995	1.26875	1.21764
MOL002662	925	1.50973	1.20512	1.26876	1.22333
MOL002662	926	1.4989	1.19705	1.25946	1.21418
MOL002662	927	1.50761	1.2038	1.27248	1.21548
MOL002662	928	1.51192	1.20733	1.27151	1.22368
MOL002662	929	1.50643	1.20668	1.2628	1.2198
MOL002662	930	1.50076	1.20467	1.2489	1.22213
MOL002662	931	1.50688	1.20648	1.25795	1.22611
MOL002662	932	1.50569	1.20335	1.26281	1.22126
MOL002662	933	1.50243	1.20488	1.25992	1.21468
MOL002662	934	1.50689	1.20815	1.26435	1.21788
MOL002662	935	1.50046	1.20191	1.25783	1.21493
MOL002662	936	1.50151	1.19512	1.25694	1.2251
MOL002662	937	1.50491	1.20213	1.2607	1.22271
MOL002662	938	1.50118	1.19729	1.25279	1.22642
MOL002662	939	1.50019	1.20216	1.25057	1.22148
MOL002662	940	1.49896	1.1971	1.25559	1.21828
MOL002662	941	1.49437	1.1952	1.24833	1.21632
MOL002662	942	1.49591	1.19355	1.25053	1.21947
MOL002662	943	1.50571	1.19678	1.26262	1.22794
MOL002662	944	1.5043	1.19121	1.26278	1.22973
MOL002662	945	1.50062	1.18949	1.2601	1.22516
MOL002662	946	1.49696	1.18965	1.25594	1.2203
MOL002662	947	1.50349	1.18632	1.26745	1.22767
MOL002662	948	1.49879	1.18496	1.25858	1.22662
MOL002662	949	1.49889	1.18002	1.26262	1.22747
MOL002662	950	1.50807	1.19384	1.27131	1.22763
MOL002662	951	1.50592	1.20216	1.26848	1.21711
MOL002662	952	1.49194	1.18526	1.25335	1.21491
MOL002662	953	1.50263	1.19196	1.26559	1.22203
MOL002662	954	1.50404	1.19891	1.26043	1.22401
MOL002662	955	1.50666	1.18961	1.26466	1.23511
MOL002662	956	1.50797	1.19011	1.26891	1.23347
MOL002662	957	1.50399	1.19116	1.26384	1.22793
MOL002662	958	1.50826	1.19761	1.26471	1.23124
MOL002662	959	1.50439	1.19228	1.26276	1.22892
MOL002662	960	1.51064	1.19447	1.27524	1.22925
MOL002662	961	1.50143	1.17764	1.26832	1.23008
MOL002662	962	1.50629	1.1877	1.26692	1.23374
MOL002662	963	1.50224	1.18256	1.26451	1.23127
MOL002662	964	1.50169	1.18324	1.25554	1.23843
MOL002662	965	1.50683	1.19135	1.26368	1.23486
MOL002662	966	1.49995	1.17658	1.26193	1.23405
MOL002662	967	1.506	1.18337	1.26686	1.23724
MOL002662	968	1.50221	1.18537	1.26171	1.23135
MOL002662	969	1.49984	1.17944	1.26339	1.22957
MOL002662	970	1.50528	1.19138	1.26068	1.2341
MOL002662	971	1.50302	1.19027	1.2589	1.2315
MOL002662	972	1.50459	1.18739	1.26103	1.23593
MOL002662	973	1.49927	1.17916	1.25707	1.23488
MOL002662	974	1.50064	1.17791	1.26151	1.23488
MOL002662	975	1.49851	1.18603	1.25244	1.23117
MOL002662	976	1.4996	1.18452	1.2579	1.22971
MOL002662	977	1.50373	1.18724	1.26564	1.22923
MOL002662	978	1.49433	1.18285	1.25484	1.2216
MOL002662	979	1.50214	1.18939	1.25523	1.23394
MOL002662	980	1.50339	1.18893	1.25714	1.23548
MOL002662	981	1.51045	1.19193	1.26654	1.24019
MOL002662	982	1.49966	1.19133	1.25215	1.22916
MOL002662	983	1.50125	1.19113	1.25447	1.23086
MOL002662	984	1.50047	1.19038	1.25709	1.227
MOL002662	985	1.50117	1.19256	1.25472	1.22903
MOL002662	986	1.50651	1.19637	1.25847	1.23455
MOL002662	987	1.50132	1.19465	1.25382	1.22828
MOL002662	988	1.5	1.18998	1.25804	1.22526
MOL002662	989	1.50299	1.1941	1.26107	1.22549
MOL002662	990	1.5002	1.19221	1.26264	1.21884
MOL002662	991	1.49949	1.19755	1.26382	1.21059
MOL002662	992	1.49441	1.19885	1.25061	1.21048
MOL002662	993	1.50116	1.19745	1.26148	1.21727
MOL002662	994	1.50236	1.20084	1.2556	1.22295
MOL002662	995	1.49986	1.19721	1.25559	1.22038
MOL002662	996	1.50769	1.20148	1.26249	1.22834
MOL002662	997	1.50649	1.19944	1.26305	1.2268
MOL002662	998	1.50093	1.20003	1.25545	1.2204
MOL002662	999	1.49859	1.20343	1.24522	1.22176
MOL002662	1000	1.50486	1.20866	1.25163	1.22547
MOL002662	1001	1.5039	1.21307	1.24983	1.22058
MOL002662	1002	1.50741	1.21257	1.25215	1.22734
MOL002662	1003	1.50661	1.21556	1.25172	1.22285
MOL002662	1004	1.50317	1.21005	1.24774	1.22391
MOL002662	1005	1.50689	1.21109	1.25377	1.22586
MOL002662	1006	1.50506	1.20822	1.25397	1.224
MOL002662	1007	1.50084	1.20905	1.24758	1.21933
MOL002662	1008	1.50576	1.21382	1.25424	1.2199
MOL002662	1009	1.49936	1.2041	1.25028	1.21784
MOL002662	1010	1.49928	1.20347	1.25279	1.21566
MOL002662	1011	1.5023	1.21431	1.24393	1.22142
MOL002662	1012	1.5027	1.20959	1.25106	1.21982
MOL002662	1013	1.50185	1.20722	1.25422	1.21683
MOL002662	1014	1.50556	1.21156	1.25878	1.21696
MOL002662	1015	1.50283	1.19993	1.26314	1.21722
MOL002662	1016	1.50412	1.20574	1.25839	1.21959
MOL002662	1017	1.50092	1.20358	1.25441	1.21795
MOL002662	1018	1.49985	1.20927	1.25527	1.20873
MOL002662	1019	1.50038	1.20351	1.25521	1.21585
MOL002662	1020	1.49485	1.2013	1.24683	1.21302
MOL002662	1021	1.49911	1.20149	1.24976	1.22032
MOL002662	1022	1.49757	1.20227	1.25156	1.21392
MOL002662	1023	1.49378	1.20349	1.24757	1.20745
MOL002662	1024	1.49156	1.20002	1.2439	1.20921
MOL002662	1025	1.4976	1.20222	1.25423	1.21127
MOL002662	1026	1.49749	1.20359	1.25392	1.20997
MOL002662	1027	1.50333	1.20827	1.2539	1.21976
MOL002662	1028	1.50086	1.20989	1.25293	1.21306
MOL002662	1029	1.50703	1.21342	1.25927	1.21824
MOL002662	1030	1.50677	1.21497	1.25726	1.21812
MOL002662	1031	1.51182	1.21409	1.25913	1.22956
MOL002662	1032	1.51286	1.20699	1.26644	1.23157
MOL002662	1033	1.5143	1.21706	1.26262	1.22912
MOL002662	1034	1.50954	1.2135	1.26022	1.2234
MOL002662	1035	1.51126	1.2105	1.26609	1.22454
MOL002662	1036	1.51207	1.20818	1.26743	1.22745
MOL002662	1037	1.50814	1.1984	1.26736	1.22744
MOL002662	1038	1.50879	1.20717	1.26263	1.22531
MOL002662	1039	1.50272	1.20942	1.25577	1.21518
MOL002662	1040	1.50244	1.21241	1.25334	1.21401
MOL002662	1041	1.50709	1.21327	1.26343	1.21423
MOL002662	1042	1.50447	1.21034	1.26045	1.21375
MOL002662	1043	1.50298	1.19949	1.25867	1.22265
MOL002662	1044	1.49812	1.20108	1.25074	1.21728
MOL002662	1045	1.50109	1.20637	1.25786	1.21202
MOL002662	1046	1.49565	1.20447	1.24754	1.21113
MOL002662	1047	1.51241	1.2213	1.25786	1.22514
MOL002662	1048	1.50146	1.21263	1.24655	1.21836
MOL002662	1049	1.50259	1.20324	1.25434	1.22245
MOL002662	1050	1.50518	1.20915	1.2545	1.22283
MOL002662	1051	1.51109	1.21723	1.25627	1.22758
MOL002662	1052	1.50146	1.20604	1.24745	1.22396
MOL002662	1053	1.50458	1.20261	1.25217	1.23018
MOL002662	1054	1.49778	1.19612	1.24862	1.2235
MOL002662	1055	1.49561	1.19749	1.24234	1.22323
MOL002662	1056	1.50285	1.20561	1.2481	1.22715
MOL002662	1057	1.50414	1.20617	1.25389	1.22384
MOL002662	1058	1.49772	1.19792	1.24762	1.2226
MOL002662	1059	1.51185	1.20912	1.26064	1.23296
MOL002662	1060	1.50317	1.20024	1.25956	1.22147
MOL002662	1061	1.50344	1.20086	1.2566	1.22457
MOL002662	1062	1.50041	1.19701	1.25403	1.22355
MOL002662	1063	1.50593	1.20145	1.26002	1.22659
MOL002662	1064	1.50988	1.2067	1.26116	1.22996
MOL002662	1065	1.50227	1.20422	1.25223	1.22286
MOL002662	1066	1.50789	1.2067	1.25666	1.22969
MOL002662	1067	1.49975	1.20124	1.24972	1.22219
MOL002662	1068	1.49775	1.19861	1.24436	1.22532
MOL002662	1069	1.49705	1.20057	1.24706	1.21893
MOL002662	1070	1.50732	1.2041	1.25479	1.23274
MOL002662	1071	1.50124	1.20421	1.2418	1.23095
MOL002662	1072	1.49316	1.19623	1.2333	1.22762
MOL002662	1073	1.49427	1.19974	1.24313	1.21694
MOL002662	1074	1.498	1.20291	1.24795	1.21805
MOL002662	1075	1.49623	1.19701	1.24306	1.22448
MOL002662	1076	1.4957	1.20066	1.23764	1.22512
MOL002662	1077	1.4999	1.19992	1.2489	1.22466
MOL002662	1078	1.50502	1.2011	1.25816	1.22661
MOL002662	1079	1.5038	1.20574	1.25306	1.22429
MOL002662	1080	1.49448	1.19083	1.24618	1.22306
MOL002662	1081	1.49493	1.20249	1.23882	1.22025
MOL002662	1082	1.50056	1.20342	1.2457	1.22613
MOL002662	1083	1.49742	1.19761	1.2441	1.22576
MOL002662	1084	1.5067	1.20651	1.24559	1.23821
MOL002662	1085	1.49877	1.20074	1.24367	1.22644
MOL002662	1086	1.50068	1.19732	1.24755	1.2305
MOL002662	1087	1.49588	1.19634	1.24438	1.22295
MOL002662	1088	1.50298	1.20053	1.24835	1.23217
MOL002662	1089	1.5041	1.20486	1.24637	1.23267
MOL002662	1090	1.49858	1.19928	1.24206	1.22902
MOL002662	1091	1.50494	1.20391	1.24466	1.23738
MOL002662	1092	1.49982	1.19213	1.24923	1.23173
MOL002662	1093	1.50364	1.19304	1.25233	1.23701
MOL002662	1094	1.51244	1.19979	1.26138	1.24272
MOL002662	1095	1.50616	1.19959	1.25737	1.23169
MOL002662	1096	1.50704	1.19855	1.26523	1.22678
MOL002662	1097	1.51047	1.19927	1.26462	1.23512
MOL002662	1098	1.50398	1.19703	1.25694	1.22927
MOL002662	1099	1.50769	1.20325	1.26044	1.22871
MOL002662	1100	1.50653	1.20635	1.25413	1.22929
MOL002662	1101	1.50921	1.20741	1.26121	1.22758
MOL002662	1102	1.51046	1.20296	1.27034	1.22561
MOL002662	1103	1.51182	1.20515	1.26797	1.22926
MOL002662	1104	1.51354	1.2103	1.26417	1.23234
MOL002662	1105	1.51148	1.20484	1.26504	1.23175
MOL002662	1106	1.50705	1.19757	1.26013	1.23301
MOL002662	1107	1.50944	1.20073	1.26275	1.23309
MOL002662	1108	1.51165	1.19842	1.26857	1.23478
MOL002662	1109	1.50803	1.1989	1.26667	1.22739
MOL002662	1110	1.51951	1.20641	1.27612	1.2385
MOL002662	1111	1.50992	1.19684	1.2623	1.23851
MOL002662	1112	1.50898	1.19361	1.26096	1.24069
MOL002662	1113	1.51513	1.20628	1.26449	1.23984
MOL002662	1114	1.50892	1.19318	1.26715	1.23463
MOL002662	1115	1.51539	1.19853	1.27248	1.23983
MOL002662	1116	1.51126	1.19178	1.27198	1.23673
MOL002662	1117	1.51421	1.19628	1.27265	1.23892
MOL002662	1118	1.51107	1.18836	1.27275	1.23877
MOL002662	1119	1.50746	1.18302	1.27939	1.22821
MOL002662	1120	1.51205	1.18948	1.27825	1.23443
MOL002662	1121	1.50701	1.18758	1.2721	1.23028
MOL002662	1122	1.50648	1.1845	1.27324	1.23076
MOL002662	1123	1.5029	1.18423	1.27124	1.22431
MOL002662	1124	1.50589	1.18736	1.2772	1.22243
MOL002662	1125	1.50562	1.18341	1.27617	1.22668
MOL002662	1126	1.50721	1.18614	1.27857	1.22544
MOL002662	1127	1.5041	1.18173	1.2777	1.22295
MOL002662	1128	1.5043	1.17999	1.27842	1.22438
MOL002662	1129	1.50406	1.17933	1.27567	1.22729
MOL002662	1130	1.50523	1.18732	1.27598	1.22212
MOL002662	1131	1.50384	1.189	1.27085	1.22241
MOL002662	1132	1.51062	1.18851	1.28272	1.22721
MOL002662	1133	1.50455	1.18874	1.27518	1.21991
MOL002662	1134	1.50295	1.18078	1.27733	1.22144
MOL002662	1135	1.51064	1.19064	1.28242	1.22551
MOL002662	1136	1.50943	1.19015	1.27984	1.22569
MOL002662	1137	1.50534	1.18909	1.27715	1.21946
MOL002662	1138	1.49836	1.17943	1.27477	1.21411
MOL002662	1139	1.50248	1.17907	1.28315	1.21581
MOL002662	1140	1.5076	1.1868	1.28566	1.21831
MOL002662	1141	1.50726	1.19193	1.28282	1.21545
MOL002662	1142	1.50452	1.18366	1.27641	1.22347
MOL002662	1143	1.50186	1.18176	1.27783	1.21728
MOL002662	1144	1.51314	1.18696	1.29139	1.22581
MOL002662	1145	1.50342	1.18283	1.28155	1.21618
MOL002662	1146	1.50734	1.18945	1.28178	1.21918
MOL002662	1147	1.51037	1.19082	1.27776	1.22951
MOL002662	1148	1.50594	1.18458	1.2733	1.22931
MOL002662	1149	1.5045	1.18801	1.27097	1.22487
MOL002662	1150	1.50337	1.19015	1.27744	1.21323
MOL002662	1151	1.50628	1.19489	1.28176	1.21125
MOL002662	1152	1.49428	1.18285	1.26805	1.20773
MOL002662	1153	1.49791	1.19139	1.26704	1.2094
MOL002662	1154	1.49704	1.19045	1.26852	1.20662
MOL002662	1155	1.49879	1.1834	1.27198	1.21423
MOL002662	1156	1.4954	1.18694	1.26683	1.2078
MOL002662	1157	1.49822	1.19015	1.26862	1.20973
MOL002662	1158	1.51052	1.19905	1.28161	1.21783
MOL002662	1159	1.50524	1.19866	1.27182	1.2154
MOL002662	1160	1.4997	1.19555	1.26506	1.21181
MOL002662	1161	1.50829	1.19755	1.27405	1.2217
MOL002662	1162	1.50413	1.19364	1.27207	1.21734
MOL002662	1163	1.50017	1.18825	1.26808	1.21698
MOL002662	1164	1.50125	1.18915	1.26748	1.2194
MOL002662	1165	1.50281	1.196	1.26773	1.21627
MOL002662	1166	1.50139	1.19207	1.26973	1.21453
MOL002662	1167	1.50037	1.19036	1.26549	1.21812
MOL002662	1168	1.50775	1.20021	1.2732	1.21865
MOL002662	1169	1.50521	1.19267	1.27331	1.21965
MOL002662	1170	1.50247	1.19028	1.26528	1.22358
MOL002662	1171	1.50267	1.1956	1.25925	1.22508
MOL002662	1172	1.49594	1.18747	1.25464	1.22126
MOL002662	1173	1.50246	1.19389	1.26191	1.2235
MOL002662	1174	1.49801	1.19445	1.26493	1.20885
MOL002662	1175	1.50512	1.20262	1.26334	1.22001
MOL002662	1176	1.5011	1.19471	1.26141	1.21989
MOL002662	1177	1.5064	1.20442	1.26035	1.2245
MOL002662	1178	1.50276	1.20177	1.26121	1.21725
MOL002662	1179	1.49868	1.19759	1.25845	1.21414
MOL002662	1180	1.50866	1.21069	1.26211	1.22206
MOL002662	1181	1.50407	1.20661	1.25616	1.2209
MOL002662	1182	1.50192	1.20222	1.25959	1.2164
MOL002662	1183	1.49421	1.20002	1.25014	1.20931
MOL002662	1184	1.50168	1.20441	1.25427	1.21914
MOL002662	1185	1.50334	1.20069	1.26158	1.21935
MOL002662	1186	1.50199	1.20172	1.26109	1.21551
MOL002662	1187	1.50736	1.1995	1.26396	1.22796
MOL002662	1188	1.50749	1.19806	1.26205	1.23163
MOL002662	1189	1.49894	1.19492	1.25819	1.21768
MOL002662	1190	1.49549	1.19267	1.24865	1.22121
MOL002662	1191	1.49711	1.19145	1.25877	1.21599
MOL002662	1192	1.49656	1.19686	1.25887	1.2092
MOL002662	1193	1.50146	1.19744	1.26081	1.21871
MOL002662	1194	1.50057	1.19874	1.25744	1.21872
MOL002662	1195	1.50203	1.20018	1.25958	1.21871
MOL002662	1196	1.49828	1.19494	1.25679	1.21749
MOL002662	1197	1.49719	1.19247	1.25869	1.21526
MOL002662	1198	1.4946	1.18863	1.25906	1.21226
MOL002662	1199	1.50391	1.18917	1.26686	1.22656
MOL002662	1200	1.49624	1.18967	1.25664	1.21778
MOL002662	1201	1.49327	1.18589	1.25908	1.21165
MOL002662	1202	1.50297	1.20379	1.26299	1.21392
MOL002662	1203	1.49857	1.1995	1.26127	1.20905
MOL002662	1204	1.49506	1.18818	1.25992	1.21294
MOL002662	1205	1.50126	1.20187	1.25914	1.2156
MOL002662	1206	1.503	1.19928	1.26554	1.21579
MOL002662	1207	1.50074	1.20395	1.26287	1.20835
MOL002662	1208	1.50404	1.19844	1.26894	1.21567
MOL002662	1209	1.50133	1.19037	1.26605	1.2199
MOL002662	1210	1.50208	1.19193	1.26398	1.22236
MOL002662	1211	1.49732	1.19586	1.25201	1.21914
MOL002662	1212	1.50527	1.20231	1.25854	1.22563
MOL002662	1213	1.50782	1.20622	1.26231	1.22419
MOL002662	1214	1.49864	1.19559	1.25363	1.22099
MOL002662	1215	1.50521	1.20425	1.26301	1.21898
MOL002662	1216	1.50742	1.2015	1.26522	1.22484
MOL002662	1217	1.50994	1.20319	1.27007	1.22437
MOL002662	1218	1.50366	1.19447	1.26422	1.2235
MOL002662	1219	1.50897	1.20665	1.26394	1.22493
MOL002662	1220	1.50985	1.20683	1.26107	1.22988
MOL002662	1221	1.50133	1.20224	1.25563	1.21901
MOL002662	1222	1.50549	1.21198	1.26004	1.21508
MOL002662	1223	1.50882	1.21262	1.26515	1.21739
MOL002662	1224	1.50086	1.20214	1.26468	1.20855
MOL002662	1225	1.50215	1.20887	1.26207	1.20778
MOL002662	1226	1.50604	1.21512	1.26196	1.21131
MOL002662	1227	1.50257	1.20731	1.25987	1.21266
MOL002662	1228	1.51347	1.21934	1.26471	1.22266
MOL002662	1229	1.49764	1.2003	1.25477	1.21272
MOL002662	1230	1.50602	1.20878	1.26714	1.21219
MOL002662	1231	1.51602	1.22128	1.27437	1.217
MOL002662	1232	1.50871	1.22183	1.26344	1.20965
MOL002662	1233	1.50758	1.21638	1.26674	1.20887
MOL002662	1234	1.52229	1.22434	1.28517	1.21823
MOL002662	1235	1.50792	1.21961	1.26315	1.21022
MOL002662	1236	1.51499	1.2239	1.26964	1.21674
MOL002662	1237	1.50605	1.21337	1.26317	1.21181
MOL002662	1238	1.50473	1.20385	1.26635	1.21471
MOL002662	1239	1.50758	1.20663	1.26839	1.2169
MOL002662	1240	1.50313	1.20513	1.26305	1.21291
MOL002662	1241	1.49833	1.20302	1.25638	1.21007
MOL002662	1242	1.49943	1.20572	1.25172	1.21493
MOL002662	1243	1.50393	1.208	1.25765	1.21763
MOL002662	1244	1.49983	1.1983	1.26398	1.21055
MOL002662	1245	1.50146	1.20523	1.26241	1.20935
MOL002662	1246	1.5043	1.20437	1.26831	1.21108
MOL002662	1247	1.49845	1.20551	1.25748	1.20672
MOL002662	1248	1.50052	1.20165	1.26434	1.20854
MOL002662	1249	1.50017	1.19617	1.26953	1.20767
MOL002662	1250	1.50084	1.19554	1.27156	1.20784
MOL002662	1251	1.50239	1.19576	1.27196	1.21106
MOL002662	1252	1.50247	1.19743	1.2678	1.21396
MOL002662	1253	1.49111	1.1869	1.25903	1.20537
MOL002662	1254	1.50253	1.19898	1.27265	1.20749
MOL002662	1255	1.49519	1.19371	1.26518	1.20231
MOL002662	1256	1.50199	1.19625	1.27007	1.21154
MOL002662	1257	1.49901	1.18901	1.27075	1.21058
MOL002662	1258	1.50243	1.19281	1.27423	1.21168
MOL002662	1259	1.50194	1.19107	1.28002	1.20604
MOL002662	1260	1.5017	1.19323	1.27563	1.20797
MOL002662	1261	1.50513	1.19607	1.28126	1.20773
MOL002662	1262	1.50907	1.19465	1.28907	1.21067
MOL002662	1263	1.5067	1.20174	1.28598	1.20099
MOL002662	1264	1.50078	1.19749	1.2744	1.20274
MOL002662	1265	1.49498	1.19002	1.27056	1.19977
MOL002662	1266	1.50086	1.19008	1.27858	1.20587
MOL002662	1267	1.50262	1.19275	1.28693	1.1987
MOL002662	1268	1.50621	1.19026	1.29521	1.20126
MOL002662	1269	1.4966	1.1832	1.28291	1.1974
MOL002662	1270	1.49858	1.18665	1.27822	1.20395
MOL002662	1271	1.49501	1.18632	1.27431	1.19953
MOL002662	1272	1.49896	1.18854	1.27729	1.20402
MOL002662	1273	1.49091	1.18164	1.27083	1.19765
MOL002662	1274	1.49782	1.18659	1.2747	1.20586
MOL002662	1275	1.49544	1.19148	1.26974	1.20034
MOL002662	1276	1.4921	1.19036	1.26504	1.19809
MOL002662	1277	1.49421	1.19003	1.26633	1.20231
MOL002662	1278	1.4961	1.19078	1.27121	1.20112
MOL002662	1279	1.49645	1.1888	1.27484	1.2001
MOL002662	1280	1.49283	1.1895	1.2714	1.19403
MOL002662	1281	1.49308	1.1847	1.27346	1.19723
MOL002662	1282	1.49545	1.18838	1.27066	1.20246
MOL002662	1283	1.49926	1.19024	1.27727	1.20311
MOL002662	1284	1.50354	1.19249	1.27894	1.20979
MOL002662	1285	1.5049	1.20126	1.27624	1.20732
MOL002662	1286	1.5013	1.19824	1.27743	1.20008
MOL002662	1287	1.49387	1.18519	1.27197	1.20031
MOL002662	1288	1.49745	1.17942	1.27549	1.21112
MOL002662	1289	1.50352	1.18818	1.28418	1.2084
MOL002662	1290	1.49778	1.18396	1.27944	1.20329
MOL002662	1291	1.49896	1.17983	1.27942	1.2103
MOL002662	1292	1.50131	1.18679	1.27631	1.21261
MOL002662	1293	1.50375	1.18829	1.27754	1.21588
MOL002662	1294	1.50199	1.1867	1.28133	1.20909
MOL002662	1295	1.49896	1.17898	1.28407	1.2062
MOL002662	1296	1.50472	1.18933	1.28371	1.21078
MOL002662	1297	1.50043	1.18178	1.28265	1.20864
MOL002662	1298	1.50541	1.18251	1.28725	1.2154
MOL002662	1299	1.49444	1.1742	1.28029	1.20366
MOL002662	1300	1.49916	1.18114	1.28372	1.20496
MOL002662	1301	1.49518	1.18157	1.27488	1.20404
MOL002662	1302	1.5052	1.18833	1.2851	1.21146
MOL002662	1303	1.49581	1.18777	1.27592	1.19839
MOL002662	1304	1.50219	1.18027	1.2828	1.21431
MOL002662	1305	1.49675	1.17078	1.2745	1.21879
MOL002662	1306	1.49747	1.17495	1.27766	1.21322
MOL002662	1307	1.50482	1.17584	1.29019	1.21728
MOL002662	1308	1.49514	1.17515	1.28268	1.20192
MOL002662	1309	1.49749	1.17204	1.28385	1.20955
MOL002662	1310	1.49188	1.1702	1.27679	1.20491
MOL002662	1311	1.49262	1.16848	1.27635	1.20889
MOL002662	1312	1.49634	1.16883	1.28307	1.21062
MOL002662	1313	1.50104	1.18454	1.28354	1.2065
MOL002662	1314	1.49531	1.18027	1.2805	1.19966
MOL002662	1315	1.49683	1.1751	1.28204	1.20686
MOL002662	1316	1.49961	1.17506	1.28553	1.21008
MOL002662	1317	1.49755	1.17426	1.28364	1.20775
MOL002662	1318	1.48844	1.17107	1.27469	1.19778
MOL002662	1319	1.48847	1.16847	1.2751	1.19995
MOL002662	1320	1.49909	1.17867	1.2866	1.20414
MOL002662	1321	1.49706	1.17512	1.28197	1.20748
MOL002662	1322	1.49491	1.17413	1.27916	1.20612
MOL002662	1323	1.49707	1.17792	1.28179	1.20496
MOL002662	1324	1.49705	1.17355	1.28638	1.2043
MOL002662	1325	1.49803	1.17705	1.28358	1.20631
MOL002662	1326	1.49685	1.17919	1.28277	1.20214
MOL002662	1327	1.50075	1.18232	1.28252	1.20904
MOL002662	1328	1.49503	1.17742	1.28015	1.20213
MOL002662	1329	1.50161	1.17903	1.29058	1.20579
MOL002662	1330	1.49889	1.17804	1.28583	1.20507
MOL002662	1331	1.49662	1.1795	1.27825	1.20608
MOL002662	1332	1.49839	1.17164	1.27881	1.21748
MOL002662	1333	1.4907	1.16717	1.27269	1.20928
MOL002662	1334	1.50021	1.16906	1.28436	1.21861
MOL002662	1335	1.49593	1.16774	1.27874	1.21524
MOL002662	1336	1.50163	1.17788	1.28238	1.21568
MOL002662	1337	1.4984	1.17807	1.27679	1.2134
MOL002662	1338	1.49239	1.17025	1.27343	1.2097
MOL002662	1339	1.49585	1.1709	1.27496	1.21598
MOL002662	1340	1.49434	1.16157	1.27606	1.22006
MOL002662	1341	1.50024	1.178	1.27534	1.21953
MOL002662	1342	1.49373	1.17844	1.26506	1.21382
MOL002662	1343	1.49354	1.17944	1.26961	1.20761
MOL002662	1344	1.49598	1.18229	1.27256	1.20778
MOL002662	1345	1.496	1.17258	1.28001	1.20939
MOL002662	1346	1.49117	1.16728	1.27134	1.21175
MOL002662	1347	1.49889	1.18081	1.27387	1.21502
MOL002662	1348	1.50077	1.187	1.2758	1.21161
MOL002662	1349	1.50005	1.18324	1.27875	1.21039
MOL002662	1350	1.49818	1.18211	1.28235	1.20302
MOL002662	1351	1.49997	1.17497	1.28687	1.20964
MOL002662	1352	1.50395	1.17991	1.28951	1.2119
MOL002662	1353	1.50189	1.17572	1.28882	1.21159
MOL002662	1354	1.50359	1.17659	1.29132	1.21232
MOL002662	1355	1.50122	1.17473	1.28729	1.21253
MOL002662	1356	1.50358	1.17049	1.29239	1.21704
MOL002662	1357	1.49815	1.17043	1.28404	1.21254
MOL002662	1358	1.49575	1.16712	1.28311	1.21079
MOL002662	1359	1.50126	1.1686	1.28474	1.22123
MOL002662	1360	1.50575	1.17359	1.28735	1.22474
MOL002662	1361	1.49787	1.16196	1.28142	1.22273
MOL002662	1362	1.50073	1.16816	1.28402	1.2211
MOL002662	1363	1.50522	1.18169	1.28442	1.2187
MOL002662	1364	1.49848	1.17724	1.27603	1.21521
MOL002662	1365	1.50988	1.18279	1.28629	1.22717
MOL002662	1366	1.50632	1.17498	1.28857	1.22354
MOL002662	1367	1.5007	1.17058	1.28151	1.22134
MOL002662	1368	1.50394	1.17499	1.28027	1.22636
MOL002662	1369	1.50287	1.17209	1.28506	1.22151
MOL002662	1370	1.504	1.17563	1.28967	1.21601
MOL002662	1371	1.50294	1.17465	1.28275	1.22165
MOL002662	1372	1.51134	1.17559	1.29191	1.23176
MOL002662	1373	1.5081	1.18173	1.28619	1.22393
MOL002662	1374	1.50253	1.17731	1.27592	1.22523
MOL002662	1375	1.50202	1.17711	1.27887	1.22107
MOL002662	1376	1.49776	1.16848	1.2824	1.21519
MOL002662	1377	1.50576	1.17837	1.28479	1.22286
MOL002662	1378	1.50107	1.17423	1.27958	1.22077
MOL002662	1379	1.50374	1.1781	1.28294	1.22009
MOL002662	1380	1.50367	1.17867	1.28371	1.21856
MOL002662	1381	1.50411	1.17533	1.28411	1.22244
MOL002662	1382	1.50408	1.1742	1.28649	1.22095
MOL002662	1383	1.50644	1.18488	1.28515	1.21784
MOL002662	1384	1.50731	1.18097	1.27965	1.22954
MOL002662	1385	1.50939	1.17859	1.28238	1.23408
MOL002662	1386	1.49782	1.1729	1.27589	1.21792
MOL002662	1387	1.50669	1.18401	1.28145	1.22321
MOL002662	1388	1.5016	1.18087	1.26894	1.22676
MOL002662	1389	1.5001	1.18291	1.26966	1.22036
MOL002662	1390	1.50329	1.18449	1.27134	1.22492
MOL002662	1391	1.50248	1.18201	1.27029	1.22643
MOL002662	1392	1.50234	1.17962	1.27242	1.22618
MOL002662	1393	1.49554	1.17876	1.26781	1.21509
MOL002662	1394	1.50686	1.18656	1.27462	1.22827
MOL002662	1395	1.49908	1.17853	1.26632	1.22555
MOL002662	1396	1.50272	1.17537	1.2738	1.22973
MOL002662	1397	1.50067	1.1758	1.27016	1.2281
MOL002662	1398	1.50496	1.18785	1.27227	1.22482
MOL002662	1399	1.49953	1.18646	1.26475	1.22062
MOL002662	1400	1.50265	1.18471	1.27281	1.22162
MOL002662	1401	1.49904	1.17777	1.27505	1.21711
MOL002662	1402	1.50289	1.18403	1.26952	1.22627
MOL002662	1403	1.49895	1.17502	1.26657	1.22835
MOL002662	1404	1.50259	1.18007	1.27169	1.22711
MOL002662	1405	1.50288	1.18336	1.27492	1.2213
MOL002662	1406	1.50848	1.18317	1.27804	1.23196
MOL002662	1407	1.5012	1.17166	1.27484	1.2285
MOL002662	1408	1.50419	1.17369	1.27865	1.22992
MOL002662	1409	1.49881	1.18005	1.26861	1.22105
MOL002662	1410	1.50186	1.17595	1.2736	1.2273
MOL002662	1411	1.50269	1.17411	1.27388	1.23078
MOL002662	1412	1.49989	1.1774	1.26937	1.22547
MOL002662	1413	1.50288	1.18188	1.27253	1.22522
MOL002662	1414	1.49708	1.17513	1.26872	1.22144
MOL002662	1415	1.49804	1.17059	1.27675	1.21978
MOL002662	1416	1.49752	1.17125	1.27659	1.21805
MOL002662	1417	1.49918	1.17462	1.27717	1.21828
MOL002662	1418	1.49416	1.17186	1.26671	1.2195
MOL002662	1419	1.50211	1.18287	1.27007	1.2249
MOL002662	1420	1.49748	1.17764	1.27071	1.21794
MOL002662	1421	1.49625	1.17685	1.27375	1.21246
MOL002662	1422	1.49682	1.17982	1.27143	1.21345
MOL002662	1423	1.50011	1.18182	1.27138	1.21967
MOL002662	1424	1.50009	1.17754	1.27288	1.22216
MOL002662	1425	1.49738	1.17819	1.26838	1.21958
MOL002662	1426	1.50117	1.1857	1.27039	1.21953
MOL002662	1427	1.50314	1.18917	1.27255	1.21874
MOL002662	1428	1.50032	1.17769	1.27804	1.21721
MOL002662	1429	1.49823	1.17691	1.27464	1.21637
MOL002662	1430	1.49334	1.16943	1.27091	1.21547
MOL002662	1431	1.50144	1.17381	1.27428	1.22761
MOL002662	1432	1.49836	1.17496	1.26874	1.22471
MOL002662	1433	1.4998	1.17858	1.26902	1.22448
MOL002662	1434	1.49495	1.17079	1.26089	1.22848
MOL002662	1435	1.50341	1.17901	1.27176	1.23005
MOL002662	1436	1.49605	1.17678	1.26502	1.22116
MOL002662	1437	1.50177	1.18099	1.27077	1.22517
MOL002662	1438	1.50124	1.17891	1.26914	1.22755
MOL002662	1439	1.49983	1.17841	1.26883	1.22491
MOL002662	1440	1.50511	1.18023	1.27198	1.23282
MOL002662	1441	1.50535	1.17722	1.27011	1.2382
MOL002662	1442	1.50327	1.18233	1.27164	1.22667
MOL002662	1443	1.50161	1.18635	1.26555	1.22501
MOL002662	1444	1.49957	1.18593	1.26437	1.22162
MOL002662	1445	1.50551	1.18672	1.27552	1.22387
MOL002662	1446	1.50827	1.17999	1.27972	1.23275
MOL002662	1447	1.50954	1.18729	1.27401	1.23478
MOL002662	1448	1.50875	1.18747	1.27322	1.23349
MOL002662	1449	1.51494	1.18444	1.28336	1.24103
MOL002662	1450	1.50675	1.17614	1.27781	1.2347
MOL002662	1451	1.50345	1.17946	1.27239	1.22908
MOL002662	1452	1.50927	1.18104	1.27486	1.23923
MOL002662	1453	1.50756	1.18386	1.27282	1.23444
MOL002662	1454	1.50408	1.1791	1.27193	1.23143
MOL002662	1455	1.50206	1.17529	1.27301	1.22903
MOL002662	1456	1.5099	1.17258	1.28006	1.24343
MOL002662	1457	1.50135	1.1724	1.27058	1.23257
MOL002662	1458	1.51035	1.18061	1.2754	1.24171
MOL002662	1459	1.50775	1.179	1.28123	1.23085
MOL002662	1460	1.49918	1.17145	1.27323	1.22543
MOL002662	1461	1.51091	1.18128	1.27751	1.24027
MOL002662	1462	1.50846	1.18767	1.27074	1.23513
MOL002662	1463	1.50145	1.19058	1.25832	1.22794
MOL002662	1464	1.50839	1.19265	1.27145	1.22942
MOL002662	1465	1.50422	1.18768	1.27297	1.22242
MOL002662	1466	1.50834	1.18929	1.27527	1.22862
MOL002662	1467	1.50418	1.18765	1.26593	1.22965
MOL002662	1468	1.50249	1.18451	1.26509	1.2294
MOL002662	1469	1.50588	1.19403	1.26685	1.22668
MOL002662	1470	1.50755	1.20166	1.27258	1.21735
MOL002662	1471	1.51055	1.19739	1.27902	1.22226
MOL002662	1472	1.50926	1.19917	1.27634	1.2201
MOL002662	1473	1.50351	1.19251	1.27019	1.21886
MOL002662	1474	1.50442	1.1927	1.27008	1.22102
MOL002662	1475	1.50576	1.18868	1.2765	1.22156
MOL002662	1476	1.51238	1.1971	1.2774	1.22873
MOL002662	1477	1.50566	1.19232	1.2746	1.21975
MOL002662	1478	1.50658	1.19379	1.2743	1.22089
MOL002662	1479	1.50491	1.19673	1.27206	1.21622
MOL002662	1480	1.5107	1.20061	1.27759	1.22096
MOL002662	1481	1.50714	1.20209	1.27519	1.21317
MOL002662	1482	1.50248	1.18946	1.2738	1.21552
MOL002662	1483	1.50458	1.19377	1.27418	1.21611
MOL002662	1484	1.50371	1.19516	1.2716	1.21529
MOL002662	1485	1.50032	1.19366	1.26639	1.21381
MOL002662	1486	1.50009	1.18823	1.26404	1.221
MOL002662	1487	1.50227	1.18524	1.26755	1.22561
MOL002662	1488	1.50299	1.18563	1.26884	1.22567
MOL002662	1489	1.498	1.18198	1.26162	1.22444
MOL002662	1490	1.50063	1.19053	1.26412	1.22002
MOL002662	1491	1.49811	1.18618	1.26585	1.21625
MOL002662	1492	1.50303	1.18416	1.26721	1.22889
MOL002662	1493	1.50016	1.17904	1.26482	1.22924
MOL002662	1494	1.50448	1.18553	1.2653	1.23307
MOL002662	1495	1.49853	1.18154	1.26553	1.22212
MOL002662	1496	1.50066	1.18748	1.26934	1.21763
MOL002662	1497	1.50064	1.18633	1.26943	1.21861
MOL002662	1498	1.49913	1.18291	1.26806	1.21964
MOL002662	1499	1.50075	1.18374	1.2667	1.22424
MOL002662	1500	1.50028	1.1799	1.26679	1.22668
MOL002662	1501	1.49543	1.17475	1.26585	1.22075
MOL002662	1502	1.50227	1.17709	1.27494	1.22582
MOL002662	1503	1.49848	1.17254	1.27219	1.22374
MOL002662	1504	1.50547	1.18078	1.27577	1.22925
MOL002662	1505	1.49748	1.18243	1.26243	1.22191
MOL002662	1506	1.50211	1.19222	1.27101	1.21482
MOL002662	1507	1.50515	1.18983	1.27294	1.22265
MOL002662	1508	1.50184	1.18413	1.27466	1.21824
MOL002662	1509	1.50923	1.18752	1.28084	1.22669
MOL002662	1510	1.50022	1.18011	1.27471	1.21811
MOL002662	1511	1.50038	1.18813	1.26999	1.21562
MOL002662	1512	1.50648	1.19345	1.27088	1.22455
MOL002662	1513	1.4975	1.18023	1.26725	1.21906
MOL002662	1514	1.50279	1.18337	1.27217	1.22392
MOL002662	1515	1.50223	1.18029	1.27467	1.2229
MOL002662	1516	1.50201	1.18839	1.26987	1.21952
MOL002662	1517	1.50632	1.19336	1.2733	1.22172
MOL002662	1518	1.50176	1.18586	1.27562	1.21536
MOL002662	1519	1.50501	1.18909	1.2769	1.21889
MOL002662	1520	1.50646	1.1812	1.28299	1.22374
MOL002662	1521	1.50526	1.18896	1.27478	1.22185
MOL002662	1522	1.51028	1.20137	1.2768	1.22
MOL002662	1523	1.5098	1.19961	1.28229	1.21478
MOL002662	1524	1.5105	1.1995	1.28148	1.21746
MOL002662	1525	1.50893	1.19018	1.27896	1.22534
MOL002662	1526	1.50201	1.18465	1.27278	1.22014
MOL002662	1527	1.50406	1.19049	1.26929	1.22313
MOL002662	1528	1.50484	1.19503	1.27027	1.2196
MOL002662	1529	1.51179	1.19825	1.27956	1.22391
MOL002662	1530	1.51054	1.19716	1.2725	1.22924
MOL002662	1531	1.51515	1.19976	1.27567	1.23474
MOL002662	1532	1.50836	1.19415	1.27436	1.22487
MOL002662	1533	1.50931	1.20033	1.27041	1.22526
MOL002662	1534	1.50278	1.19322	1.2614	1.22548
MOL002662	1535	1.50707	1.19392	1.26673	1.22983
MOL002662	1536	1.50265	1.18907	1.26541	1.22506
MOL002662	1537	1.50454	1.18332	1.27297	1.22745
MOL002662	1538	1.50922	1.18996	1.27977	1.22542
MOL002662	1539	1.50005	1.18405	1.26722	1.22168
MOL002662	1540	1.50697	1.18755	1.27587	1.22628
MOL002662	1541	1.50772	1.18934	1.27927	1.22286
MOL002662	1542	1.51205	1.19075	1.28229	1.22899
MOL002662	1543	1.50005	1.17221	1.27499	1.225
MOL002662	1544	1.50169	1.17187	1.27806	1.22614
MOL002662	1545	1.50446	1.18016	1.27372	1.22949
MOL002662	1546	1.49793	1.17195	1.26978	1.22548
MOL002662	1547	1.501	1.17455	1.27256	1.22762
MOL002662	1548	1.49889	1.17684	1.26359	1.22952
MOL002662	1549	1.50256	1.17747	1.27067	1.23058
MOL002662	1550	1.49789	1.17452	1.27087	1.22177
MOL002662	1551	1.49584	1.18184	1.26549	1.21527
MOL002662	1552	1.50326	1.1877	1.2697	1.22344
MOL002662	1553	1.49728	1.18261	1.2647	1.21888
MOL002662	1554	1.51333	1.19812	1.27688	1.23062
MOL002662	1555	1.50412	1.18962	1.26512	1.22843
MOL002662	1556	1.50234	1.18611	1.26826	1.22422
MOL002662	1557	1.50349	1.18638	1.27415	1.22066
MOL002662	1558	1.5069	1.18133	1.28047	1.22734
MOL002662	1559	1.503	1.1773	1.27826	1.22396
MOL002662	1560	1.50732	1.17735	1.27754	1.23522
MOL002662	1561	1.5019	1.17568	1.27047	1.23089
MOL002662	1562	1.49904	1.16964	1.26927	1.2309
MOL002662	1563	1.50216	1.18072	1.26752	1.22974
MOL002662	1564	1.49785	1.17729	1.26634	1.22371
MOL002662	1565	1.49978	1.17614	1.2729	1.22274
MOL002662	1566	1.50119	1.17454	1.27465	1.22592
MOL002662	1567	1.50096	1.17365	1.27558	1.22525
MOL002662	1568	1.50756	1.1764	1.28585	1.22806
MOL002662	1569	1.5014	1.17038	1.27453	1.23052
MOL002662	1570	1.49897	1.16759	1.27199	1.22988
MOL002662	1571	1.50523	1.1851	1.27458	1.22572
MOL002662	1572	1.50172	1.18217	1.2716	1.22304
MOL002662	1573	1.5035	1.17587	1.27821	1.2266
MOL002662	1574	1.50594	1.18284	1.27845	1.22563
MOL002662	1575	1.50127	1.17364	1.27527	1.22632
MOL002662	1576	1.49499	1.17136	1.26383	1.22501
MOL002662	1577	1.50447	1.17299	1.27388	1.23619
MOL002662	1578	1.50574	1.18174	1.27652	1.22821
MOL002662	1579	1.50156	1.18235	1.2719	1.22217
MOL002662	1580	1.50057	1.1763	1.27445	1.22293
MOL002662	1581	1.50401	1.17688	1.27433	1.2309
MOL002662	1582	1.49724	1.17401	1.27355	1.21787
MOL002662	1583	1.4962	1.16766	1.27281	1.22218
MOL002662	1584	1.50307	1.17625	1.27905	1.2243
MOL002662	1585	1.49632	1.1665	1.27715	1.21907
MOL002662	1586	1.49866	1.17224	1.27419	1.2224
MOL002662	1587	1.49579	1.17394	1.2721	1.2159
MOL002662	1588	1.49233	1.16528	1.26959	1.21834
MOL002662	1589	1.50416	1.17222	1.28426	1.22538
MOL002662	1590	1.49723	1.17237	1.27526	1.21765
MOL002662	1591	1.50016	1.17436	1.27969	1.2183
MOL002662	1592	1.49696	1.17058	1.27797	1.21586
MOL002662	1593	1.50299	1.17053	1.28633	1.22195
MOL002662	1594	1.49889	1.15906	1.28612	1.22303
MOL002662	1595	1.50349	1.16152	1.29571	1.22187
MOL002662	1596	1.50369	1.17036	1.28794	1.22215
MOL002662	1597	1.50562	1.17455	1.28623	1.22468
MOL002662	1598	1.49855	1.16998	1.2808	1.21737
MOL002662	1599	1.49286	1.16083	1.28307	1.20974
MOL002662	1600	1.50411	1.17901	1.28625	1.21664
MOL002662	1601	1.49568	1.17046	1.27487	1.21608
MOL002662	1602	1.49861	1.17488	1.2729	1.22109
MOL002662	1603	1.50003	1.18459	1.2691	1.21915
MOL002662	1604	1.4963	1.1766	1.26713	1.21977
MOL002662	1605	1.49751	1.16891	1.27331	1.22369
MOL002662	1606	1.49531	1.17002	1.26921	1.2215
MOL002662	1607	1.50395	1.18215	1.28267	1.21697
MOL002662	1608	1.49566	1.17775	1.2776	1.20609
MOL002662	1609	1.49661	1.17199	1.27768	1.21395
MOL002662	1610	1.49662	1.17412	1.2735	1.2163
MOL002662	1611	1.50915	1.18089	1.28994	1.22337
MOL002662	1612	1.49846	1.16563	1.28343	1.21856
MOL002662	1613	1.49709	1.17173	1.27979	1.21316
MOL002662	1614	1.49948	1.1752	1.27845	1.21711
MOL002662	1615	1.49203	1.17026	1.26926	1.21317
MOL002662	1616	1.48872	1.1651	1.26605	1.21335
MOL002662	1617	1.49694	1.17226	1.276	1.21626
MOL002662	1618	1.49305	1.17119	1.27041	1.21358
MOL002662	1619	1.49508	1.17049	1.27396	1.21553
MOL002662	1620	1.50052	1.17241	1.28028	1.22044
MOL002662	1621	1.49666	1.17659	1.27435	1.21311
MOL002662	1622	1.49711	1.17188	1.27902	1.21387
MOL002662	1623	1.49796	1.16771	1.27935	1.21963
MOL002662	1624	1.49593	1.168	1.28023	1.21343
MOL002662	1625	1.4976	1.16708	1.27823	1.22052
MOL002662	1626	1.49757	1.17834	1.2722	1.21591
MOL002662	1627	1.49845	1.1705	1.27439	1.22334
MOL002662	1628	1.49495	1.17505	1.26505	1.2201
MOL002662	1629	1.4939	1.17168	1.2709	1.21466
MOL002662	1630	1.49728	1.17405	1.27899	1.21223
MOL002662	1631	1.50156	1.17367	1.28719	1.2145
MOL002662	1632	1.49033	1.16622	1.27572	1.20609
MOL002662	1633	1.49439	1.16881	1.27881	1.21036
MOL002662	1634	1.49727	1.16701	1.28228	1.21551
MOL002662	1635	1.49423	1.16485	1.27447	1.21831
MOL002662	1636	1.49635	1.1709	1.28003	1.21187
MOL002662	1637	1.49663	1.16815	1.2819	1.21324
MOL002662	1638	1.50019	1.17373	1.28866	1.20949
MOL002662	1639	1.49598	1.16659	1.28556	1.20927
MOL002662	1640	1.4952	1.16304	1.28315	1.21329
MOL002662	1641	1.49353	1.16465	1.27925	1.21176
MOL002662	1642	1.49463	1.16025	1.27682	1.22122
MOL002662	1643	1.49902	1.17405	1.28152	1.21385
MOL002662	1644	1.49655	1.16554	1.28344	1.21393
MOL002662	1645	1.49467	1.15753	1.28232	1.21814
MOL002662	1646	1.49798	1.16444	1.28484	1.21704
MOL002662	1647	1.49645	1.15881	1.28647	1.2169
MOL002662	1648	1.49269	1.15392	1.28296	1.21601
MOL002662	1649	1.49952	1.16467	1.29276	1.2122
MOL002662	1650	1.49991	1.1638	1.29851	1.20785
MOL002662	1651	1.49917	1.16539	1.29541	1.2078
MOL002662	1652	1.4977	1.16237	1.29042	1.21239
MOL002662	1653	1.49886	1.1551	1.29602	1.21624
MOL002662	1654	1.50476	1.15964	1.29625	1.22619
MOL002662	1655	1.50108	1.16207	1.29638	1.2147
MOL002662	1656	1.49895	1.16269	1.28946	1.2162
MOL002662	1657	1.50069	1.16832	1.29129	1.21315
MOL002662	1658	1.50108	1.16592	1.29295	1.21467
MOL002662	1659	1.50286	1.15957	1.29218	1.22592
MOL002662	1660	1.49941	1.16775	1.28498	1.21724
MOL002662	1661	1.50482	1.16542	1.29764	1.21939
MOL002662	1662	1.50065	1.17147	1.29287	1.20834
MOL002662	1663	1.50354	1.17415	1.29783	1.20759
MOL002662	1664	1.49925	1.16335	1.29439	1.21105
MOL002662	1665	1.5033	1.17024	1.29151	1.21753
MOL002662	1666	1.49968	1.16218	1.28963	1.2183
MOL002662	1667	1.49629	1.1634	1.28757	1.21096
MOL002662	1668	1.50333	1.16728	1.29499	1.21675
MOL002662	1669	1.49543	1.16049	1.2841	1.21531
MOL002662	1670	1.49709	1.16158	1.28306	1.21943
MOL002662	1671	1.49895	1.16346	1.29095	1.21389
MOL002662	1672	1.49925	1.16395	1.29375	1.21116
MOL002662	1673	1.49742	1.16396	1.29322	1.20718
MOL002662	1674	1.50314	1.1701	1.29644	1.21199
MOL002662	1675	1.5015	1.16112	1.29444	1.21868
MOL002662	1676	1.50505	1.16343	1.29366	1.22608
MOL002662	1677	1.49405	1.15082	1.28452	1.22064
MOL002662	1678	1.50137	1.15838	1.2951	1.2203
MOL002662	1679	1.50546	1.16471	1.29901	1.22018
MOL002662	1680	1.50172	1.16046	1.29559	1.21867
MOL002662	1681	1.50436	1.16636	1.29883	1.21607
MOL002662	1682	1.50299	1.16007	1.30163	1.21569
MOL002662	1683	1.5061	1.16279	1.30322	1.21911
MOL002662	1684	1.50567	1.15953	1.29976	1.22484
MOL002662	1685	1.50198	1.15563	1.29612	1.22331
MOL002662	1686	1.50108	1.1618	1.29544	1.21597
MOL002662	1687	1.49901	1.1602	1.29231	1.21571
MOL002662	1688	1.50428	1.16419	1.29711	1.21977
MOL002662	1689	1.505	1.16225	1.30134	1.21891
MOL002662	1690	1.50752	1.16972	1.30267	1.21659
MOL002662	1691	1.50666	1.16739	1.30227	1.21712
MOL002662	1692	1.50358	1.16539	1.29526	1.21889
MOL002662	1693	1.50684	1.16698	1.30423	1.21583
MOL002662	1694	1.49867	1.16262	1.29908	1.2053
MOL002662	1695	1.49638	1.16451	1.29485	1.20233
MOL002662	1696	1.49979	1.16283	1.3011	1.20569
MOL002662	1697	1.50148	1.16289	1.30059	1.21039
MOL002662	1698	1.50233	1.16007	1.30088	1.21489
MOL002662	1699	1.4975	1.16233	1.29587	1.20612
MOL002662	1700	1.5079	1.17124	1.30792	1.2104
MOL002662	1701	1.49681	1.16966	1.29645	1.19667
MOL002662	1702	1.50288	1.17245	1.30458	1.20031
MOL002662	1703	1.49574	1.16194	1.29506	1.20299
MOL002662	1704	1.49496	1.16258	1.29294	1.20271
MOL002662	1705	1.49973	1.17228	1.29059	1.2077
MOL002662	1706	1.49935	1.17198	1.29638	1.2008
MOL002662	1707	1.49675	1.16512	1.29886	1.19832
MOL002662	1708	1.49995	1.17583	1.29544	1.19957
MOL002662	1709	1.49725	1.17095	1.29457	1.19855
MOL002662	1710	1.4989	1.1733	1.29255	1.20254
MOL002662	1711	1.50249	1.17414	1.29702	1.20586
MOL002662	1712	1.49892	1.1758	1.29034	1.20252
MOL002662	1713	1.49923	1.17554	1.28999	1.20392
MOL002662	1714	1.50235	1.17345	1.29796	1.20518
MOL002662	1715	1.4973	1.17537	1.29544	1.19339
MOL002662	1716	1.49786	1.17547	1.29025	1.20027
MOL002662	1717	1.49692	1.17144	1.28455	1.20796
MOL002662	1718	1.49687	1.16742	1.2858	1.21042
MOL002662	1719	1.49977	1.1767	1.28844	1.20579
MOL002662	1720	1.50739	1.18314	1.30033	1.20572
MOL002662	1721	1.50952	1.18158	1.30541	1.2071
MOL002662	1722	1.50241	1.17865	1.29289	1.20568
MOL002662	1723	1.50629	1.18317	1.29316	1.21065
MOL002662	1724	1.50721	1.18072	1.30002	1.20797
MOL002662	1725	1.50614	1.19226	1.29432	1.20006
MOL002662	1726	1.5035	1.18609	1.29175	1.20232
MOL002662	1727	1.50899	1.18861	1.29392	1.21122
MOL002662	1728	1.50718	1.18356	1.29574	1.20972
MOL002662	1729	1.50412	1.184	1.28757	1.21039
MOL002662	1730	1.49901	1.17813	1.28445	1.20676
MOL002662	1731	1.50265	1.1784	1.28952	1.21015
MOL002662	1732	1.50148	1.17946	1.29059	1.20505
MOL002662	1733	1.49836	1.1728	1.28673	1.20792
MOL002662	1734	1.49787	1.16623	1.28751	1.21222
MOL002662	1735	1.49413	1.16551	1.28584	1.20544
MOL002662	1736	1.50142	1.17164	1.29867	1.20386
MOL002662	1737	1.50685	1.17984	1.30006	1.2079
MOL002662	1738	1.49753	1.16613	1.29105	1.2077
MOL002662	1739	1.49869	1.16168	1.29186	1.21396
MOL002662	1740	1.50161	1.157	1.29649	1.22071
MOL002662	1741	1.49642	1.15866	1.29387	1.20911
MOL002662	1742	1.49829	1.16419	1.29065	1.21187
MOL002662	1743	1.50163	1.1703	1.29191	1.21291
MOL002662	1744	1.50061	1.16766	1.29421	1.21047
MOL002662	1745	1.49758	1.15905	1.29822	1.20695
MOL002662	1746	1.50098	1.15949	1.29519	1.21818
MOL002662	1747	1.49974	1.16131	1.29392	1.21473
MOL002662	1748	1.50285	1.1643	1.29902	1.21412
MOL002662	1749	1.49713	1.16027	1.29404	1.20916
MOL002662	1750	1.50149	1.16461	1.29549	1.21422
MOL002662	1751	1.49651	1.16575	1.28933	1.20736
MOL002662	1752	1.5006	1.17141	1.29393	1.20711
MOL002662	1753	1.49791	1.16412	1.29375	1.2077
MOL002662	1754	1.50821	1.16841	1.30422	1.21787
MOL002662	1755	1.50936	1.16901	1.30325	1.22117
MOL002662	1756	1.49994	1.16321	1.29746	1.20961
MOL002662	1757	1.49662	1.15997	1.29352	1.20873
MOL002662	1758	1.50565	1.1682	1.3028	1.21326
MOL002662	1759	1.50347	1.16724	1.29649	1.21553
MOL002662	1760	1.50041	1.16066	1.2949	1.21595
MOL002662	1761	1.49422	1.16128	1.29062	1.20462
MOL002662	1762	1.50403	1.17247	1.2959	1.21251
MOL002662	1763	1.49745	1.16736	1.28437	1.21341
MOL002662	1764	1.49628	1.16544	1.28538	1.2113
MOL002662	1765	1.49441	1.1604	1.29043	1.20615
MOL002662	1766	1.49161	1.1602	1.28757	1.20245
MOL002662	1767	1.50007	1.16691	1.29657	1.20734
MOL002662	1768	1.49859	1.16454	1.29648	1.20605
MOL002662	1769	1.49788	1.16151	1.29331	1.2106
MOL002662	1770	1.49955	1.16731	1.2901	1.21257
MOL002662	1771	1.50557	1.17136	1.2976	1.21559
MOL002662	1772	1.50409	1.1678	1.29715	1.2158
MOL002662	1773	1.50505	1.1665	1.30296	1.21323
MOL002662	1774	1.50373	1.16712	1.30154	1.21087
MOL002662	1775	1.51141	1.17602	1.30733	1.21514
MOL002662	1776	1.50654	1.16832	1.30677	1.21108
MOL002662	1777	1.50412	1.16815	1.30265	1.20965
MOL002662	1778	1.50738	1.16902	1.30257	1.21699
MOL002662	1779	1.50618	1.17056	1.30322	1.21184
MOL002662	1780	1.5049	1.17481	1.30186	1.20601
MOL002662	1781	1.49684	1.16027	1.29141	1.21124
MOL002662	1782	1.50294	1.16614	1.29462	1.21727
MOL002662	1783	1.49847	1.16222	1.29126	1.21356
MOL002662	1784	1.49371	1.16332	1.27946	1.21325
MOL002662	1785	1.50256	1.16864	1.28764	1.22132
MOL002662	1786	1.49685	1.16206	1.28871	1.21241
MOL002662	1787	1.50695	1.17271	1.2996	1.21555
MOL002662	1788	1.50564	1.17707	1.29957	1.2081
MOL002662	1789	1.50118	1.17693	1.29396	1.20316
MOL002662	1790	1.50204	1.17198	1.29194	1.21226
MOL002662	1791	1.50153	1.16703	1.29529	1.2122
MOL002662	1792	1.50776	1.17868	1.30064	1.21066
MOL002662	1793	1.50433	1.17694	1.29346	1.21153
MOL002662	1794	1.50678	1.17535	1.30299	1.20893
MOL002662	1795	1.49835	1.17259	1.29143	1.20306
MOL002662	1796	1.50997	1.18187	1.29635	1.21765
MOL002662	1797	1.5032	1.17509	1.29324	1.21074
MOL002662	1798	1.50439	1.1771	1.29383	1.21113
MOL002662	1799	1.4958	1.16835	1.28753	1.20502
MOL002662	1800	1.49911	1.16861	1.2935	1.20659
MOL002662	1801	1.49875	1.1731	1.28834	1.20685
MOL002662	1802	1.50214	1.17965	1.28983	1.20731
MOL002662	1803	1.49778	1.17315	1.28609	1.20682
MOL002662	1804	1.49748	1.16596	1.28868	1.21026
MOL002662	1805	1.50695	1.17936	1.29685	1.21206
MOL002662	1806	1.49903	1.17027	1.28727	1.21145
MOL002662	1807	1.49526	1.16892	1.28309	1.20786
MOL002662	1808	1.50494	1.17476	1.29389	1.2147
MOL002662	1809	1.49882	1.17071	1.29073	1.20682
MOL002662	1810	1.50002	1.16648	1.29312	1.2113
MOL002662	1811	1.50172	1.16602	1.28448	1.22509
MOL002662	1812	1.49679	1.17151	1.28329	1.20891
MOL002662	1813	1.50263	1.18324	1.2868	1.20825
MOL002662	1814	1.5019	1.17615	1.288	1.21207
MOL002662	1815	1.49841	1.17102	1.28504	1.21154
MOL002662	1816	1.49771	1.17092	1.28446	1.21051
MOL002662	1817	1.50017	1.17829	1.28563	1.20823
MOL002662	1818	1.50046	1.17807	1.28604	1.20871
MOL002662	1819	1.49644	1.1707	1.28203	1.21017
MOL002662	1820	1.49943	1.17678	1.28736	1.20602
MOL002662	1821	1.50255	1.17459	1.29384	1.20896
MOL002662	1822	1.49112	1.16706	1.28135	1.20124
MOL002662	1823	1.49512	1.1739	1.28559	1.19998
MOL002662	1824	1.4978	1.17539	1.29173	1.19861
MOL002662	1825	1.49745	1.1786	1.29475	1.19131
MOL002662	1826	1.49761	1.18211	1.2935	1.1896
MOL002662	1827	1.50283	1.17858	1.30266	1.19627
MOL002662	1828	1.50037	1.17636	1.29965	1.19554
MOL002662	1829	1.50204	1.17852	1.29914	1.19816
MOL002662	1830	1.49666	1.17265	1.29668	1.19311
MOL002662	1831	1.50706	1.17634	1.305	1.20651
MOL002662	1832	1.50915	1.19336	1.30154	1.19874
MOL002662	1833	1.50194	1.1862	1.29409	1.19579
MOL002662	1834	1.5065	1.18286	1.29552	1.20896
MOL002662	1835	1.50321	1.1814	1.29322	1.20464
MOL002662	1836	1.50827	1.18177	1.30396	1.20536
MOL002662	1837	1.50316	1.18309	1.29809	1.19759
MOL002662	1838	1.50495	1.17952	1.30349	1.19974
MOL002662	1839	1.50982	1.18714	1.30798	1.1996
MOL002662	1840	1.50441	1.18258	1.29784	1.20151
MOL002662	1841	1.50436	1.18453	1.29878	1.19845
MOL002662	1842	1.49965	1.17426	1.29781	1.1978
MOL002662	1843	1.50362	1.18282	1.30039	1.19654
MOL002662	1844	1.50418	1.18246	1.2996	1.19915
MOL002662	1845	1.50227	1.17682	1.29885	1.2007
MOL002662	1846	1.49788	1.16309	1.2979	1.20415
MOL002662	1847	1.50545	1.17232	1.30325	1.2083
MOL002662	1848	1.50241	1.17519	1.30007	1.20133
MOL002662	1849	1.50156	1.17913	1.29801	1.19757
MOL002662	1850	1.50654	1.1841	1.30488	1.19772
MOL002662	1851	1.50678	1.1777	1.30709	1.20221
MOL002662	1852	1.49601	1.17072	1.29176	1.19868
MOL002662	1853	1.5042	1.18152	1.2983	1.20152
MOL002662	1854	1.50346	1.1821	1.30531	1.19146
MOL002662	1855	1.50523	1.18808	1.30202	1.19358
MOL002662	1856	1.50855	1.18578	1.30728	1.19849
MOL002662	1857	1.50441	1.17359	1.30948	1.19768
MOL002662	1858	1.50925	1.18296	1.31109	1.1989
MOL002662	1859	1.50121	1.17404	1.30236	1.19698
MOL002662	1860	1.50908	1.1804	1.30918	1.20306
MOL002662	1861	1.49534	1.17088	1.29423	1.1942
MOL002662	1862	1.50252	1.18903	1.29485	1.19361
MOL002662	1863	1.49855	1.18501	1.29624	1.18608
MOL002662	1864	1.50466	1.19164	1.3047	1.18563
MOL002662	1865	1.4973	1.17766	1.29752	1.18885
MOL002662	1866	1.50171	1.18273	1.29648	1.19604
MOL002662	1867	1.50734	1.18932	1.29905	1.2009
MOL002662	1868	1.50347	1.18136	1.30687	1.19052
MOL002662	1869	1.50666	1.18523	1.3054	1.19632
MOL002662	1870	1.50719	1.18912	1.29877	1.20102
MOL002662	1871	1.50478	1.18966	1.29785	1.19541
MOL002662	1872	1.50418	1.1861	1.30018	1.19491
MOL002662	1873	1.49987	1.18927	1.29398	1.18765
MOL002662	1874	1.50305	1.19006	1.30035	1.18792
MOL002662	1875	1.50763	1.19535	1.30163	1.19281
MOL002662	1876	1.5071	1.19553	1.29762	1.19565
MOL002662	1877	1.50883	1.193	1.30135	1.19849
MOL002662	1878	1.50703	1.19319	1.30046	1.19472
MOL002662	1879	1.50885	1.1928	1.30242	1.19758
MOL002662	1880	1.50439	1.19197	1.29826	1.19168
MOL002662	1881	1.50616	1.18713	1.30146	1.19749
MOL002662	1882	1.50114	1.18948	1.29683	1.18752
MOL002662	1883	1.508	1.19229	1.29947	1.19916
MOL002662	1884	1.50361	1.18731	1.29864	1.19394
MOL002662	1885	1.50314	1.18986	1.29247	1.19691
MOL002662	1886	1.50626	1.19481	1.29805	1.19378
MOL002662	1887	1.50003	1.18744	1.29354	1.19035
MOL002662	1888	1.50687	1.19051	1.30133	1.19604
MOL002662	1889	1.50282	1.19034	1.29654	1.19122
MOL002662	1890	1.50262	1.18771	1.29677	1.1931
MOL002662	1891	1.50671	1.18642	1.30204	1.19894
MOL002662	1892	1.50218	1.18755	1.29837	1.1904
MOL002662	1893	1.49819	1.18488	1.29153	1.19045
MOL002662	1894	1.49612	1.1803	1.28815	1.19345
MOL002662	1895	1.50559	1.18717	1.29727	1.20054
MOL002662	1896	1.49912	1.18679	1.2891	1.19352
MOL002662	1897	1.499	1.18592	1.28739	1.19592
MOL002662	1898	1.49967	1.18356	1.29394	1.19287
MOL002662	1899	1.49918	1.18438	1.29113	1.19385
MOL002662	1900	1.50346	1.18843	1.29422	1.19724
MOL002662	1901	1.50533	1.18708	1.29523	1.20218
MOL002662	1902	1.50588	1.18601	1.29916	1.20039
MOL002662	1903	1.50386	1.18304	1.29184	1.20614
MOL002662	1904	1.50105	1.18365	1.29323	1.19701
MOL002662	1905	1.50425	1.19276	1.29536	1.1937
MOL002662	1906	1.49773	1.18602	1.28928	1.19058
MOL002662	1907	1.50289	1.18706	1.2951	1.19622
MOL002662	1908	1.5089	1.18685	1.30586	1.19985
MOL002662	1909	1.49969	1.18528	1.29245	1.19283
MOL002662	1910	1.50454	1.19027	1.29534	1.19692
MOL002662	1911	1.49834	1.17934	1.28778	1.20034
MOL002662	1912	1.50604	1.18349	1.29799	1.20453
MOL002662	1913	1.5013	1.18633	1.29192	1.1964
MOL002662	1914	1.49846	1.1863	1.2888	1.19267
MOL002662	1915	1.50064	1.1805	1.29798	1.19396
MOL002662	1916	1.49702	1.17978	1.28901	1.19528
MOL002662	1917	1.50068	1.18039	1.2914	1.20127
MOL002662	1918	1.50454	1.18886	1.29129	1.2027
MOL002662	1919	1.49781	1.18328	1.28857	1.19428
MOL002662	1920	1.49868	1.18619	1.28771	1.19451
MOL002662	1921	1.49849	1.18365	1.28957	1.19454
MOL002662	1922	1.50043	1.17908	1.29182	1.20149
MOL002662	1923	1.50404	1.19289	1.29005	1.19877
MOL002662	1924	1.4993	1.18839	1.28537	1.1964
MOL002662	1925	1.50206	1.19384	1.29305	1.18959
MOL002662	1926	1.49609	1.18008	1.28541	1.19653
MOL002662	1927	1.50379	1.18581	1.29518	1.19963
MOL002662	1928	1.51022	1.18519	1.30333	1.20755
MOL002662	1929	1.50433	1.18649	1.30353	1.19124
MOL002662	1930	1.50231	1.18179	1.30197	1.19252
MOL002662	1931	1.50321	1.18202	1.30122	1.19537
MOL002662	1932	1.50248	1.18227	1.30075	1.1938
MOL002662	1933	1.50171	1.18505	1.30143	1.18837
MOL002662	1934	1.50457	1.18905	1.30225	1.19069
MOL002662	1935	1.49628	1.17663	1.29454	1.19055
MOL002662	1936	1.50768	1.18796	1.30332	1.19847
MOL002662	1937	1.5044	1.18943	1.30103	1.19123
MOL002662	1938	1.49961	1.19159	1.29248	1.18629
MOL002662	1939	1.50459	1.19053	1.30581	1.18535
MOL002662	1940	1.5001	1.1903	1.29659	1.18434
MOL002662	1941	1.5011	1.19415	1.29531	1.1844
MOL002662	1942	1.50006	1.18356	1.29522	1.19247
MOL002662	1943	1.50376	1.19219	1.30429	1.18327
MOL002662	1944	1.50585	1.1948	1.30451	1.1857
MOL002662	1945	1.50441	1.19369	1.30065	1.18741
MOL002662	1946	1.5064	1.19475	1.29724	1.19508
MOL002662	1947	1.50144	1.194	1.29718	1.18335
MOL002662	1948	1.50545	1.19698	1.30365	1.18342
MOL002662	1949	1.49963	1.1869	1.29843	1.18454
MOL002662	1950	1.50135	1.19215	1.29823	1.18385
MOL002662	1951	1.50804	1.20207	1.299	1.18996
MOL002662	1952	1.50466	1.19134	1.29708	1.19427
MOL002662	1953	1.49677	1.18808	1.29258	1.18251
MOL002662	1954	1.50308	1.19306	1.30114	1.18412
MOL002662	1955	1.50853	1.20154	1.30875	1.18102
MOL002662	1956	1.50583	1.20014	1.30895	1.17531
MOL002662	1957	1.50357	1.19583	1.3088	1.17408
MOL002662	1958	1.5099	1.20504	1.31323	1.17597
MOL002662	1959	1.50212	1.19279	1.30685	1.17565
MOL002662	1960	1.51011	1.19521	1.30715	1.19317
MOL002662	1961	1.50521	1.19721	1.30183	1.1846
MOL002662	1962	1.5086	1.20723	1.30652	1.17787
MOL002662	1963	1.49799	1.19296	1.29963	1.17293
MOL002662	1964	1.5071	1.20591	1.3041	1.17806
MOL002662	1965	1.50819	1.20869	1.30441	1.17765
MOL002662	1966	1.49731	1.19801	1.29452	1.17169
MOL002662	1967	1.49674	1.19689	1.29308	1.17297
MOL002662	1968	1.50553	1.20657	1.30234	1.17531
MOL002662	1969	1.49976	1.21182	1.29476	1.16345
MOL002662	1970	1.49443	1.20324	1.28585	1.16853
MOL002662	1971	1.49423	1.19878	1.28856	1.16961
MOL002662	1972	1.4942	1.19835	1.29139	1.16683
MOL002662	1973	1.50301	1.19966	1.29527	1.18371
MOL002662	1974	1.50058	1.19905	1.2887	1.18533
MOL002662	1975	1.5019	1.2041	1.29082	1.18124
MOL002662	1976	1.49495	1.19489	1.28643	1.17773
MOL002662	1977	1.50077	1.19946	1.28864	1.18547
MOL002662	1978	1.49395	1.18965	1.28688	1.18001
MOL002662	1979	1.4999	1.1898	1.29252	1.18876
MOL002662	1980	1.50207	1.19742	1.29192	1.18725
MOL002662	1981	1.49526	1.19101	1.28838	1.18033
MOL002662	1982	1.49482	1.19337	1.28679	1.17857
MOL002662	1983	1.49552	1.19353	1.28608	1.18095
MOL002662	1984	1.49846	1.19267	1.29103	1.18387
MOL002662	1985	1.49888	1.19583	1.28852	1.18446
MOL002662	1986	1.49431	1.18707	1.28109	1.1898
MOL002662	1987	1.49528	1.18434	1.28893	1.18646
MOL002662	1988	1.48996	1.18203	1.28637	1.17814
MOL002662	1989	1.50408	1.19373	1.30308	1.18386
MOL002662	1990	1.49942	1.19669	1.29527	1.17761
MOL002662	1991	1.5042	1.20879	1.29262	1.18034
MOL002662	1992	1.49592	1.19794	1.28244	1.18146
MOL002662	1993	1.50405	1.20135	1.29189	1.18831
MOL002662	1994	1.49552	1.19461	1.28901	1.17666
MOL002662	1995	1.50673	1.20862	1.299	1.17996
MOL002662	1996	1.50656	1.20326	1.30054	1.18331
MOL002662	1997	1.50874	1.20938	1.30015	1.18306
MOL002662	1998	1.50598	1.21229	1.29405	1.17973
[truncated: 98,003 more rows]
